# Supplementary material for: 1-(2-Furo­yl)-3-(1-naphth­yl)thio­urea
Source: Acta Crystallogr Sect E Struct Rep Online. 2008 May 14;64(Pt 6):o1068. doi: 10.1107/S1600536808012208 (PMC2961410; doi:10.1107/S1600536808012208)
Supplement: Supplementary file 1 [file e-64-o1068-sup1.cif]

##############################################################################
###                                                                        ###
###        Electronic paper (Acta Crystallographica Section E)             ###
###                                                                        ###
##############################################################################
#                                                                            #
# This CIF contains the data in a paper accepted for publication in Acta     #
# Crystallographica Section E. It conforms to the requirements of Notes      #
# for Authors for Section E, and has been peer reviewed under the auspices   #
# of the IUCr Commission on Journals.                                        #
#                                                                            #
# Full details of the Crystallographic Information File format               #
# are given in the paper "The Crystallographic Information File (CIF):       #
# a New Standard Archive File for Crystallography" by S. R. Hall, F. H.      #
# Allen and I. D. Brown [Acta Cryst. (1991), A47, 655-685].                  #
#                                                                            #
# The current version of the core CIF dictionary is obtainable from          #
# ftp://ftp.iucr.org/pub/cif_core.dic. The current version number is 2.4.    #
#                                                                            #
# Software is freely available for graphical display of the structure(s) in  #
# this CIF.  For information consult the CIF home page http://www.iucr.org/  #
# cif/home.html                                                              #
#                                                                            #
# This file may be used for bona fide research purposes within the           #
# scientific community so long as proper attribution is given to the journal # 
# article from which it was obtained.                                        #
#                                                                            #
##############################################################################
                                             
data_global
_audit_creation_method     'WinGX routine CIF_UPDATE'
_audit_conform_dict_name     cif_core.dic
_audit_conform_dict_version     2.3
_journal_date_recd_electronic     2008-04-24
_journal_date_accepted     2008-04-27
_journal_name_full     'Acta Crystallographica, Section E'
_journal_year     2008
_journal_volume     64
_journal_issue      6
_journal_page_first     o1068
_journal_page_last     o1068
_journal_paper_category     QO
_journal_coeditor_code     CI2591
_publ_contact_author_name     'Duque, J.'
_publ_contact_author_address
;
Department of Structure Analysis
Institute of Materials
Zapata & G
University of Havana
Cuba
;
_publ_contact_author_email     duque@imre.oc.uh.cu
_publ_contact_author_fax     '(537) 7076660'
_publ_contact_author_phone     '(537) 70570744'
_publ_section_title
;
1-(2-Furoyl)-3-(1-naphthyl)thiourea
;
loop_
    _publ_author_name
    _publ_author_address
    'Duque, J.'
;
Department of Structure Analysis
Institute of Materials
University of Havana
Cuba
;
    'Estevez-Hernandez, Osvaldo'
;
Department of Structure Analysis
Institute of Materials
University of Havana
Cuba
;
    'Reguera, Edilso'
;
Department of Structure Analysis
Institute of Materials
University of Havana
Cuba
;
    'Corr\^ea, Rodrigo S.'
;
Grupo de Cristalograf\'ia
Instituto de F\'isica de S\~ao Carlos
Universidade de S\~ao Paulo,
S\~ao Carlos,
Brazil
;
    'Gutierrez Maria, P.'
;
Institute of Materials
UNAM, Av. Universidad No 3000 Col. Copilco el Alto
DF
Mexico
;
data_I
_audit_creation_method     'WinGX routine CIF_UPDATE'
_chemical_name_systematic
;
1-(2-Furoyl)-3-(1-naphthyl)thiourea
;
_chemical_formula_moiety     'C16 H12 N2 O2 S'
_chemical_formula_sum     'C16 H12 N2 O2 S'
_chemical_formula_iupac     'C16 H12 N2 O2 S'
_chemical_formula_weight     296.34
_symmetry_cell_setting     Monoclinic
_symmetry_space_group_name_H-M     'P 21/c'
_symmetry_space_group_name_Hall     '-P 2ybc'
loop_
    _symmetry_equiv_pos_as_xyz
    'x, y, z'
    '-x, y+1/2, -z+1/2'
    '-x, -y, -z'
    'x, -y-1/2, z-1/2'
_cell_length_a     9.402(2)
_cell_length_b     19.082(4)
_cell_length_c     7.880(2)
_cell_angle_alpha     90
_cell_angle_beta     94.940(10)
_cell_angle_gamma     90
_cell_volume     1408.5(6)
_cell_formula_units_Z     4
_cell_measurement_reflns_used     37
_cell_measurement_theta_min     9.942
_cell_measurement_theta_max     23.359
_cell_measurement_temperature     294(2)
_exptl_crystal_description     Plate
_exptl_crystal_colour     white
_exptl_crystal_size_max     0.50
_exptl_crystal_size_mid     0.25
_exptl_crystal_size_min     0.05
_exptl_crystal_density_diffrn     1.397
_exptl_crystal_density_method     'not measured'
_exptl_crystal_F_000     616
_exptl_absorpt_coefficient_mu     0.235
_exptl_absorpt_correction_type     none
_diffrn_radiation_type     MoK\a
_diffrn_radiation_wavelength     0.71073
_diffrn_radiation_source     'fine-focus sealed tube'
_diffrn_radiation_monochromator     'graphite'
_diffrn_measurement_device_type     'Siemens P4'
_diffrn_measurement_method     '2\q/\w'
_diffrn_reflns_number     3603
_diffrn_reflns_av_R_equivalents     0.0432
_diffrn_reflns_theta_min     2.13
_diffrn_reflns_theta_max     25.99
_diffrn_reflns_theta_full     25.99
_diffrn_measured_fraction_theta_max     1
_diffrn_measured_fraction_theta_full     1
_diffrn_reflns_limit_h_min     -11
_diffrn_reflns_limit_h_max     11
_diffrn_reflns_limit_k_min     -23
_diffrn_reflns_limit_k_max     1
_diffrn_reflns_limit_l_min     -1
_diffrn_reflns_limit_l_max     9
_diffrn_standards_number     3
_diffrn_standards_interval_count     97
_diffrn_standards_interval_time     ?
_diffrn_standards_decay_%     2.60
_reflns_number_total     2771
_reflns_number_gt     1521
_reflns_threshold_expression     I>2\s(I)
_refine_ls_structure_factor_coef     Fsqd
_refine_ls_matrix_type     full
_refine_ls_R_factor_gt     0.058
_refine_ls_wR_factor_ref     0.1307
_refine_ls_goodness_of_fit_ref     1.017
_refine_ls_restrained_S_all     1.017
_refine_ls_number_reflns     2771
_refine_ls_number_parameters     239
_refine_ls_number_restraints     0
_refine_ls_hydrogen_treatment     refall
_refine_ls_weighting_scheme     calc
_refine_ls_weighting_details
         'calc w=1/[\s^2^(Fo^2^)+(0.0395P)^2^+0.2114P] where P=(Fo^2^+2Fc^2^)/3'
_refine_ls_shift/su_max     0
_refine_diff_density_max     0.37
_refine_diff_density_min     -0.222
_refine_ls_extinction_method     'SHELXL97 (Sheldrick, 2008)'
_refine_ls_extinction_coef     none
_refine_ls_extinction_expression
                                    Fc^*^=kFc[1+0.001xFc^2^\l^3^/sin(2\q)]^-1/4^
loop_
    _atom_type_symbol
    _atom_type_description
    _atom_type_scat_dispersion_real
    _atom_type_scat_dispersion_imag
    _atom_type_scat_source
    C C 0.0033 0.0016 'International Tables Vol C Tables 4.2.6.8 and 6.1.1.4'
    H H 0 0 'International Tables Vol C Tables 4.2.6.8 and 6.1.1.4'
    N N 0.0061 0.0033 'International Tables Vol C Tables 4.2.6.8 and 6.1.1.4'
    O O 0.0106 0.006 'International Tables Vol C Tables 4.2.6.8 and 6.1.1.4'
    S S 0.1246 0.1234 'International Tables Vol C Tables 4.2.6.8 and 6.1.1.4'
_computing_data_collection     'XSCANS (Siemens, 1996)'
_computing_cell_refinement     'XSCANS (Siemens, 1996)'
_computing_data_reduction     'XSCANS (Siemens, 1996)'
_computing_structure_solution     'SHELXS97 (Sheldrick, 2008)'
_computing_structure_refinement     'SHELXL97 (Sheldrick, 2008)'
_computing_molecular_graphics     'ORTEP-3 for Windows (Farrugia, 1997)'
_computing_publication_material     'WinGX (Farrugia, 1999)'
loop_
    _atom_site_type_symbol
    _atom_site_label
    _atom_site_fract_x
    _atom_site_fract_y
    _atom_site_fract_z
    _atom_site_U_iso_or_equiv
    _atom_site_adp_type
    _atom_site_calc_flag
    _atom_site_refinement_flags
    _atom_site_occupancy
    _atom_site_disorder_assembly
    _atom_site_disorder_group
    S S1 0.57874(10) -0.05278(4) 0.80311(14) 0.0521(3) Uani d . 1 . .
    O O1 0.7296(2) 0.17234(11) 0.7355(3) 0.0472(7) Uani d . 1 . .
    O O2 0.4090(2) 0.17986(11) 0.9419(3) 0.0505(7) Uani d . 1 . .
    N N1 0.5895(3) 0.08508(13) 0.8319(4) 0.0404(8) Uani d . 1 . .
    N N2 0.7522(3) 0.03510(14) 0.6602(4) 0.0382(7) Uani d . 1 . .
    C C7 0.8101(3) -0.02051(16) 0.5647(4) 0.0334(8) Uani d . 1 . .
    C C11 0.9652(3) -0.12250(17) 0.5475(5) 0.0378(9) Uani d . 1 . .
    C C2 0.6455(3) 0.02544(15) 0.7612(4) 0.0355(8) Uani d . 1 . .
    C C8 0.7742(4) -0.0249(2) 0.3936(5) 0.0439(9) Uani d . 1 . .
    C C16 0.9075(3) -0.06863(15) 0.6463(4) 0.0334(8) Uani d . 1 . .
    C C1 0.6256(3) 0.15409(16) 0.8096(4) 0.0345(8) Uani d . 1 . .
    C C3 0.5298(3) 0.20467(16) 0.8776(4) 0.0343(8) Uani d . 1 . .
    C C10 0.9242(4) -0.1259(2) 0.3713(5) 0.0468(10) Uani d . 1 . .
    C C15 0.9520(4) -0.06626(19) 0.8244(5) 0.0399(9) Uani d . 1 . .
    C C6 0.3331(4) 0.2368(2) 0.9858(5) 0.0538(11) Uani d . 1 . .
    C C5 0.4016(4) 0.2956(2) 0.9518(5) 0.0492(10) Uani d . 1 . .
    C C4 0.5283(4) 0.27538(18) 0.8823(5) 0.0453(9) Uani d . 1 . .
    C C12 1.0639(4) -0.1706(2) 0.6295(6) 0.0521(11) Uani d . 1 . .
    C C9 0.8308(4) -0.0782(2) 0.2963(6) 0.0530(11) Uani d . 1 . .
    C C14 1.0479(4) -0.1136(2) 0.8953(6) 0.0526(11) Uani d . 1 . .
    C C13 1.1034(4) -0.1664(2) 0.7981(6) 0.0564(11) Uani d . 1 . .
    H H15 0.918(3) -0.0323(14) 0.890(4) 0.024(8) Uiso d . 1 . .
    H H4 0.602(3) 0.3026(16) 0.844(4) 0.040(9) Uiso d . 1 . .
    H H10 0.963(3) -0.1650(19) 0.306(5) 0.055(10) Uiso d . 1 . .
    H H12 1.106(3) -0.2074(18) 0.560(4) 0.055(10) Uiso d . 1 . .
    H H6 0.242(4) 0.228(2) 1.031(5) 0.072(13) Uiso d . 1 . .
    H H8 0.709(3) 0.0104(16) 0.340(4) 0.039(9) Uiso d . 1 . .
    H H9 0.810(3) -0.0785(16) 0.182(5) 0.039(10) Uiso d . 1 . .
    H H2 0.775(4) 0.078(2) 0.645(5) 0.063(12) Uiso d . 1 . .
    H H13 1.175(4) -0.197(2) 0.860(5) 0.081(14) Uiso d . 1 . .
    H H14 1.073(4) -0.1106(19) 1.015(5) 0.062(12) Uiso d . 1 . .
    H H1 0.531(5) 0.072(2) 0.913(6) 0.092(16) Uiso d . 1 . .
    H H5 0.374(4) 0.342(2) 0.977(6) 0.090(14) Uiso d . 1 . .
loop_
    _atom_site_aniso_label
    _atom_site_aniso_U_11
    _atom_site_aniso_U_22
    _atom_site_aniso_U_33
    _atom_site_aniso_U_12
    _atom_site_aniso_U_13
    _atom_site_aniso_U_23
    S1 0.0644(6) 0.0296(4) 0.0675(8) -0.0031(4) 0.0355(5) -0.0018(5)
    O1 0.0483(14) 0.0326(12) 0.0632(18) -0.0007(10) 0.0198(13) 0.0038(12)
    O2 0.0541(14) 0.0330(12) 0.067(2) 0.0051(11) 0.0224(14) 0.0050(13)
    N1 0.0461(17) 0.0264(14) 0.051(2) 0.0024(13) 0.0188(16) 0.0012(14)
    N2 0.0428(16) 0.0303(16) 0.0431(19) 0.0004(13) 0.0125(14) 0.0014(14)
    C7 0.0360(17) 0.0391(18) 0.027(2) -0.0058(15) 0.0110(15) -0.0021(16)
    C11 0.0380(17) 0.0396(19) 0.038(2) -0.0075(15) 0.0171(17) -0.0070(17)
    C2 0.0413(18) 0.0301(17) 0.036(2) 0.0038(14) 0.0104(16) 0.0026(16)
    C8 0.041(2) 0.055(2) 0.037(2) -0.0042(18) 0.0065(18) 0.010(2)
    C16 0.0343(17) 0.0330(18) 0.035(2) -0.0036(14) 0.0121(16) -0.0021(15)
    C1 0.0386(18) 0.0311(17) 0.033(2) 0.0011(14) 0.0004(17) 0.0025(16)
    C3 0.0398(18) 0.0315(17) 0.032(2) 0.0021(14) 0.0036(16) 0.0020(16)
    C10 0.050(2) 0.048(2) 0.045(3) -0.0065(19) 0.022(2) -0.012(2)
    C15 0.045(2) 0.043(2) 0.033(2) 0.0055(17) 0.0101(17) -0.0038(18)
    C6 0.057(2) 0.052(2) 0.055(3) 0.017(2) 0.021(2) 0.003(2)
    C5 0.070(3) 0.037(2) 0.042(3) 0.015(2) 0.009(2) -0.0001(19)
    C4 0.054(2) 0.036(2) 0.047(3) 0.0026(17) 0.009(2) 0.0019(19)
    C12 0.053(2) 0.042(2) 0.064(3) 0.0095(18) 0.021(2) -0.009(2)
    C9 0.060(3) 0.076(3) 0.025(2) -0.021(2) 0.014(2) -0.012(2)
    C14 0.057(2) 0.066(3) 0.035(3) 0.009(2) 0.004(2) 0.004(2)
    C13 0.060(3) 0.057(2) 0.053(3) 0.016(2) 0.007(2) 0.007(2)
_geom_special_details
;
All e.s.d.'s (except the e.s.d. in the dihedral angle between two l.s. planes)
are estimated using the full covariance matrix. The cell e.s.d.'s are taken
into account individually in the estimation of e.s.d.'s in distances, angles
and torsion angles; correlations between e.s.d.'s in cell parameters are only
used when they are defined by crystal symmetry. An approximate (isotropic)
treatment of cell e.s.d.'s is used for estimating e.s.d.'s involving l.s.
planes.
;
loop_
    _geom_bond_atom_site_label_1
    _geom_bond_atom_site_label_2
    _geom_bond_site_symmetry_2
    _geom_bond_distance
    _geom_bond_publ_flag
    S1 C2 . 1.663(3) ?
    O1 C1 . 1.232(4) ?
    O2 C6 . 1.362(4) ?
    O2 C3 . 1.368(4) ?
    N1 C1 . 1.375(4) ?
    N1 C2 . 1.391(4) ?
    N1 H1 . 0.91(4) ?
    N2 C2 . 1.346(4) ?
    N2 C7 . 1.435(4) ?
    N2 H2 . 0.86(4) ?
    C7 C8 . 1.364(5) ?
    C7 C16 . 1.412(4) ?
    C11 C10 . 1.410(5) ?
    C11 C12 . 1.420(5) ?
    C11 C16 . 1.424(4) ?
    C8 C9 . 1.406(5) ?
    C8 H8 . 0.98(3) ?
    C16 C15 . 1.430(5) ?
    C1 C3 . 1.453(4) ?
    C3 C4 . 1.350(4) ?
    C10 C9 . 1.364(6) ?
    C10 H10 . 0.99(4) ?
    C15 C14 . 1.362(5) ?
    C15 H15 . 0.90(3) ?
    C6 C5 . 1.331(5) ?
    C6 H6 . 0.97(4) ?
    C5 C4 . 1.408(5) ?
    C5 H5 . 0.96(4) ?
    C4 H4 . 0.93(3) ?
    C12 C13 . 1.351(6) ?
    C12 H12 . 1.00(3) ?
    C9 H9 . 0.90(3) ?
    C14 C13 . 1.393(6) ?
    C14 H14 . 0.95(4) ?
    C13 H13 . 0.99(4) ?
loop_
    _geom_angle_atom_site_label_1
    _geom_angle_atom_site_label_2
    _geom_angle_atom_site_label_3
    _geom_angle_site_symmetry_1
    _geom_angle_site_symmetry_3
    _geom_angle
    _geom_angle_publ_flag
    C6 O2 C3 . . 106.8(3) ?
    C1 N1 C2 . . 128.8(3) ?
    C1 N1 H1 . . 122(3) ?
    C2 N1 H1 . . 109(3) ?
    C2 N2 C7 . . 123.0(3) ?
    C2 N2 H2 . . 115(2) ?
    C7 N2 H2 . . 121(3) ?
    C8 C7 C16 . . 120.4(3) ?
    C8 C7 N2 . . 119.4(3) ?
    C16 C7 N2 . . 120.1(3) ?
    C10 C11 C12 . . 122.0(3) ?
    C10 C11 C16 . . 119.2(3) ?
    C12 C11 C16 . . 118.8(3) ?
    N2 C2 N1 . . 116.9(3) ?
    N2 C2 S1 . . 123.6(2) ?
    N1 C2 S1 . . 119.5(2) ?
    C7 C8 C9 . . 120.7(4) ?
    C7 C8 H8 . . 118.4(19) ?
    C9 C8 H8 . . 120.9(19) ?
    C7 C16 C11 . . 118.9(3) ?
    C7 C16 C15 . . 123.4(3) ?
    C11 C16 C15 . . 117.8(3) ?
    O1 C1 N1 . . 123.1(3) ?
    O1 C1 C3 . . 122.0(3) ?
    N1 C1 C3 . . 114.9(3) ?
    C4 C3 O2 . . 108.9(3) ?
    C4 C3 C1 . . 133.0(3) ?
    O2 C3 C1 . . 117.9(3) ?
    C9 C10 C11 . . 120.5(4) ?
    C9 C10 H10 . . 122(2) ?
    C11 C10 H10 . . 118(2) ?
    C14 C15 C16 . . 120.6(4) ?
    C14 C15 H15 . . 119.9(18) ?
    C16 C15 H15 . . 119.5(18) ?
    C5 C6 O2 . . 110.3(3) ?
    C5 C6 H6 . . 133(2) ?
    O2 C6 H6 . . 117(2) ?
    C6 C5 C4 . . 106.7(3) ?
    C6 C5 H5 . . 127(3) ?
    C4 C5 H5 . . 126(3) ?
    C3 C4 C5 . . 107.2(3) ?
    C3 C4 H4 . . 122.5(19) ?
    C5 C4 H4 . . 130.3(19) ?
    C13 C12 C11 . . 121.5(4) ?
    C13 C12 H12 . . 119.6(19) ?
    C11 C12 H12 . . 119(2) ?
    C10 C9 C8 . . 120.4(4) ?
    C10 C9 H9 . . 120(2) ?
    C8 C9 H9 . . 119(2) ?
    C15 C14 C13 . . 121.3(4) ?
    C15 C14 H14 . . 118(2) ?
    C13 C14 H14 . . 121(2) ?
    C12 C13 C14 . . 120.0(4) ?
    C12 C13 H13 . . 125(2) ?
    C14 C13 H13 . . 115(2) ?
loop_
    _geom_torsion_atom_site_label_1
    _geom_torsion_atom_site_label_2
    _geom_torsion_atom_site_label_3
    _geom_torsion_atom_site_label_4
    _geom_torsion_site_symmetry_1
    _geom_torsion_site_symmetry_2
    _geom_torsion_site_symmetry_3
    _geom_torsion_site_symmetry_4
    _geom_torsion
    _geom_torsion_publ_flag
    C2 N2 C7 C8 . . . . 103.8(4) ?
    C2 N2 C7 C16 . . . . -78.5(4) ?
    C7 N2 C2 N1 . . . . -173.3(3) ?
    C7 N2 C2 S1 . . . . 6.3(5) ?
    C1 N1 C2 N2 . . . . 1.9(5) ?
    C1 N1 C2 S1 . . . . -177.8(3) ?
    C16 C7 C8 C9 . . . . 1.5(5) ?
    N2 C7 C8 C9 . . . . 179.1(3) ?
    C8 C7 C16 C11 . . . . -1.2(4) ?
    N2 C7 C16 C11 . . . . -178.9(3) ?
    C8 C7 C16 C15 . . . . 178.7(3) ?
    N2 C7 C16 C15 . . . . 1.1(4) ?
    C10 C11 C16 C7 . . . . 0.4(4) ?
    C12 C11 C16 C7 . . . . 179.6(3) ?
    C10 C11 C16 C15 . . . . -179.5(3) ?
    C12 C11 C16 C15 . . . . -0.4(4) ?
    C2 N1 C1 O1 . . . . -9.3(6) ?
    C2 N1 C1 C3 . . . . 169.6(3) ?
    C6 O2 C3 C4 . . . . 0.2(4) ?
    C6 O2 C3 C1 . . . . -175.8(3) ?
    O1 C1 C3 C4 . . . . -1.5(6) ?
    N1 C1 C3 C4 . . . . 179.6(4) ?
    O1 C1 C3 O2 . . . . 173.3(3) ?
    N1 C1 C3 O2 . . . . -5.6(5) ?
    C12 C11 C10 C9 . . . . -179.0(3) ?
    C16 C11 C10 C9 . . . . 0.1(5) ?
    C7 C16 C15 C14 . . . . -179.1(3) ?
    C11 C16 C15 C14 . . . . 0.8(5) ?
    C3 O2 C6 C5 . . . . -0.1(4) ?
    O2 C6 C5 C4 . . . . 0.0(5) ?
    O2 C3 C4 C5 . . . . -0.2(4) ?
    C1 C3 C4 C5 . . . . 174.9(4) ?
    C6 C5 C4 C3 . . . . 0.1(5) ?
    C10 C11 C12 C13 . . . . 179.4(3) ?
    C16 C11 C12 C13 . . . . 0.3(5) ?
    C11 C10 C9 C8 . . . . 0.1(5) ?
    C7 C8 C9 C10 . . . . -0.9(5) ?
    C16 C15 C14 C13 . . . . -1.2(6) ?
    C11 C12 C13 C14 . . . . -0.5(6) ?
    C15 C14 C13 C12 . . . . 1.0(6) ?
loop_
    _geom_hbond_atom_site_label_D
    _geom_hbond_atom_site_label_H
    _geom_hbond_atom_site_label_A
    _geom_hbond_site_symmetry_A
    _geom_hbond_distance_DH
    _geom_hbond_distance_HA
    _geom_hbond_distance_DA
    _geom_hbond_angle_DHA
    _geom_hbond_publ_flag
    N2 H2 O1 . 0.86(4) 2.00(4) 2.698(3) 138(3) yes
    N1 H1 S1 3_657 0.91(5) 2.57(5) 3.455(3) 164(4) yes
    C5 H5 Cg1 2_656 0.96(4) 2.85(4) 3.654(4) 143(3) yes
