# Supplementary material for: 1-(2-Furo­yl)-3-(1-naphth­yl)thio­urea
Source: Acta Crystallogr Sect E Struct Rep Online. 2008 May 14;64(Pt 6):o1068. doi: 10.1107/S1600536808012208 (PMC2961410; doi:10.1107/S1600536808012208)
Supplement: Supplementary file 2 [file e-64-o1068-Isup2.hkl]

#
# h,k,l, Fc-squared, Fo-squared, sigma(Fo-squared) and status flag
#
data_I
_shelx_title ' 2mx in P 21/c'
_shelx_refln_list_code          4
_shelx_F_calc_maximum      139.07
_exptl_crystal_F_000       616.00
_reflns_d_resolution_high  0.8110
 
loop_
 _symmetry_equiv_pos_as_xyz
 'x, y, z'
 '-x, y+1/2, -z+1/2'
 '-x, -y, -z'
 'x, -y-1/2, z-1/2'
 
_cell_length_a     9.4020
_cell_length_b    19.0820
_cell_length_c     7.8800
_cell_angle_alpha  90.000
_cell_angle_beta   94.940
_cell_angle_gamma  90.000
 
_shelx_F_squared_multiplier     1.000
 
loop_
 _refln_index_h
 _refln_index_k
 _refln_index_l
 _refln_F_squared_calc
 _refln_F_squared_meas
 _refln_F_squared_sigma
 _refln_observed_status
   1   0   0     1375.00     1356.59     43.59 o
   2   0   0     4835.05     4650.80     95.55 o
   3   0   0      401.16      382.06     13.36 o
   4   0   0      540.00      530.31     20.11 o
   5   0   0     1311.56     1289.27     44.20 o
   6   0   0     3728.15     3642.53    117.15 o
   7   0   0       56.10       70.58      8.92 o
   8   0   0      162.94      127.49     20.24 o
   9   0   0       92.20       86.01     12.68 o
  10   0   0        3.05       31.09     18.19 o
  11   0   0        4.00       17.79     12.15 o
   2   1   0      415.65      399.57      9.62 o
   3   1   0      608.29      646.03     16.69 o
   4   1   0      146.04      143.29      5.66 o
   5   1   0      290.26      313.00      7.90 o
   6   1   0      418.71      432.71     14.18 o
   7   1   0        0.67       -2.57      5.75 o
   8   1   0      126.59      132.63      9.91 o
   9   1   0      232.13      249.06     10.50 o
  10   1   0      173.80      167.25     13.03 o
  11   1   0       22.46       21.16      9.37 o
   0   2   0     2001.19     1944.90     45.70 o
   1   2   0     2306.05     2122.02     42.31 o
   2   2   0     2014.03     1886.20     51.00 o
   3   2   0      309.19      336.71     13.67 o
   4   2   0        1.75        6.69      6.25 o
   5   2   0     1461.29     1520.02     49.23 o
   6   2   0      316.47      322.31     14.16 o
   7   2   0        0.45        5.82     11.63 o
   8   2   0       84.86      103.15     20.22 o
   9   2   0       28.58       -0.09     16.32 o
  10   2   0        0.92        5.33     10.47 o
  11   2   0        4.00       11.86     26.39 o
   1   3   0      336.18      361.43     15.53 o
   2   3   0     5338.35     4956.43    131.37 o
   3   3   0     2122.82     2075.74     65.10 o
   4   3   0      461.07      430.19     20.88 o
   5   3   0      931.93      946.73     32.26 o
   6   3   0       94.35      101.78      9.47 o
   7   3   0      241.91      257.80     19.28 o
   8   3   0        2.36        6.16      9.33 o
   9   3   0       38.03       32.27     13.97 o
  10   3   0       13.65       16.90     12.21 o
  11   3   0        3.63       -4.13     18.83 o
   0   4   0        3.96        5.36      6.99 o
   1   4   0     9374.11     9087.80    105.68 o
   2   4   0     4054.76     3648.36    216.33 o
   3   4   0     1066.56     1146.15     39.51 o
   4   4   0      314.01      336.11     10.53 o
   5   4   0       41.25       33.03      7.52 o
   6   4   0      258.34      286.88     11.88 o
   7   4   0       10.94       31.02     16.84 o
   8   4   0        8.03        2.53     10.36 o
   9   4   0      209.10      215.87     31.87 o
  10   4   0        0.25       12.08     11.34 o
  11   4   0        2.36        6.76     12.74 o
   1   5   0     5507.03     5190.50     89.77 o
   2   5   0      246.21      249.14      8.24 o
   3   5   0     1236.01     1168.21    111.73 o
   4   5   0        0.15       -0.19      6.73 o
   5   5   0       30.20       38.12      7.30 o
   6   5   0       12.50       24.79      8.36 o
   7   5   0       12.03       -4.90     11.15 o
   8   5   0       19.98       26.95     10.35 o
   9   5   0      196.11      183.88     14.98 o
  10   5   0        0.63       14.31     15.20 o
  11   5   0        1.49      -13.38     13.38 o
   0   6   0      352.97      368.97     19.34 o
   1   6   0       15.60       15.22     15.97 o
   2   6   0     1982.05     1937.49     65.99 o
   3   6   0      239.57      224.72      9.28 o
   4   6   0       58.31       66.31      7.75 o
   5   6   0        4.97       16.53      7.22 o
   6   6   0       72.64       67.64      9.87 o
   7   6   0       50.70       48.28     10.62 o
   8   6   0      183.23      194.05     14.26 o
   9   6   0        8.87        2.45     11.18 o
  10   6   0        0.16      -15.02     15.02 o
  11   6   0       31.01       51.74     13.82 o
   1   7   0      495.79      487.87     16.35 o
   2   7   0     1119.16      998.07     34.94 o
   3   7   0     2185.39     2179.30     76.85 o
   4   7   0     4712.43     4637.24    125.57 o
   5   7   0      126.13      137.07      9.82 o
   6   7   0       51.82       35.89     17.95 o
   7   7   0        0.26       -4.58     16.38 o
   8   7   0      171.32      183.23     28.19 o
   9   7   0      380.60      392.96     18.83 o
  10   7   0      127.84      133.21     24.78 o
  11   7   0        7.48       -6.81     20.59 o
   0   8   0     6808.69     6323.16    174.17 o
   1   8   0     2809.60     2656.40    104.56 o
   2   8   0      552.04      552.15     19.02 o
   3   8   0      329.21      315.32     18.98 o
   4   8   0      358.80      352.36     13.87 o
   5   8   0      287.97      306.08     12.35 o
   6   8   0     1537.48     1515.37     62.21 o
   7   8   0      530.65      535.35     19.89 o
   8   8   0       26.91       20.36     12.16 o
   9   8   0       13.27       10.98     11.53 o
  10   8   0       37.78       64.87     17.16 o
   1   9   0        0.67       -4.77      6.82 o
   2   9   0       77.62       79.87      7.77 o
   3   9   0       14.00       -7.02      7.48 o
   4   9   0       42.86       52.57      8.29 o
   5   9   0      248.36      239.97     27.35 o
   6   9   0       10.44       -9.92      9.92 o
   7   9   0      144.24      153.56     17.60 o
   8   9   0        9.43       -7.09     11.60 o
   9   9   0       30.71       60.70     15.39 o
  10   9   0       10.11      -10.12     12.62 o
   0  10   0      862.89      819.91     48.45 o
   1  10   0       49.53       38.79      7.48 o
   2  10   0       17.90       36.58     10.87 o
   3  10   0      173.37      213.58     14.99 o
   4  10   0      106.67      103.63      9.83 o
   5  10   0       15.39        7.59      8.52 o
   6  10   0      203.46      229.10     12.93 o
   7  10   0       10.79       -2.75     11.20 o
   8  10   0        0.06       11.77     10.04 o
   9  10   0       23.58       26.17     12.29 o
  10  10   0        2.46      -13.25     13.25 o
   1  11   0        1.27        1.77      7.00 o
   2  11   0      151.50      140.28      9.46 o
   3  11   0      256.70      232.61     12.10 o
   4  11   0        0.08       -2.42      8.77 o
   5  11   0        9.77       13.19      9.22 o
   6  11   0       51.90       62.43     10.58 o
   7  11   0       84.14       72.57     23.01 o
   8  11   0       17.17       20.06     10.95 o
   9  11   0       18.87       19.80     11.97 o
  10  11   0        0.64      -11.66     13.17 o
   0  12   0       41.74       41.16     10.69 o
   1  12   0      171.74      147.06      9.76 o
   2  12   0      492.11      459.50     14.95 o
   3  12   0       35.81       35.82      8.89 o
   4  12   0      247.16      243.12     16.76 o
   5  12   0       74.01       79.55     10.66 o
   6  12   0        4.43       -2.36     10.73 o
   7  12   0        2.36        4.69     10.92 o
   8  12   0        7.34        0.69     11.73 o
   9  12   0       25.32       31.08     18.04 o
   1  13   0      688.75      633.77     44.21 o
   2  13   0      122.61      112.90     10.64 o
   3  13   0     1099.91     1049.76     36.46 o
   4  13   0      264.87      238.26     13.35 o
   5  13   0      363.15      361.37     16.23 o
   6  13   0        8.21        0.15     10.83 o
   7  13   0      163.42      171.07     14.44 o
   8  13   0      135.76      161.59     23.62 o
   9  13   0       36.11        9.44     22.19 o
   0  14   0      224.01      205.48     16.46 o
   1  14   0        5.22        4.37      9.07 o
   2  14   0      337.44      346.22     15.57 o
   3  14   0      141.03      127.56     12.98 o
   4  14   0       67.60       67.35     29.28 o
   5  14   0        5.50        3.40     10.90 o
   6  14   0       88.07       99.70     12.56 o
   7  14   0        2.00        9.97     10.92 o
   8  14   0        1.46       -4.68     12.99 o
   9  14   0        0.30        6.96     26.77 o
   1  15   0      117.64      119.62     11.30 o
   2  15   0     1866.53     1765.82     66.65 o
   3  15   0     2018.73     1837.26    124.91 o
   4  15   0      357.75      381.42     16.49 o
   5  15   0       52.43       65.50     12.60 o
   6  15   0        3.66        9.07     11.11 o
   7  15   0       32.75       20.24     12.46 o
   8  15   0       24.12       39.89     13.16 o
   0  16   0       13.41       23.25     14.27 o
   1  16   0      107.19       99.49     12.16 o
   2  16   0      508.61      488.15     19.98 o
   3  16   0       42.68       27.51     18.42 o
   4  16   0        6.38      -11.55     11.55 o
   5  16   0        4.30       19.15     14.14 o
   6  16   0       83.62       93.57     13.85 o
   7  16   0       48.75       67.40     13.96 o
   8  16   0      124.20      129.62     16.44 o
   1  17   0      227.61      246.17     14.92 o
   2  17   0      441.03      426.63     19.60 o
   3  17   0        0.07       -1.65     18.47 o
   4  17   0      139.63      129.69     27.88 o
   5  17   0       35.08       44.82     11.05 o
   6  17   0       30.46       27.84     12.24 o
   7  17   0        0.38      -13.41     13.41 o
   0  18   0      172.98      167.97     19.32 o
   1  18   0        7.20      -20.24     24.48 o
   2  18   0      297.69      286.92     17.49 o
   3  18   0        7.75       11.66     11.85 o
   4  18   0        0.01       12.45     17.51 o
   5  18   0       24.13       24.06     15.51 o
   6  18   0      114.07      117.70     15.55 o
   7  18   0       45.44       30.63     14.19 o
   1  19   0       34.13       43.11     11.79 o
   2  19   0        0.89      -16.21     16.83 o
   3  19   0       25.92       17.90     15.50 o
   4  19   0        5.97       11.84     11.96 o
   5  19   0        1.91       -6.25     12.99 o
   6  19   0       57.32       95.63     27.68 o
   0  20   0      150.11      152.75     21.01 o
   1  20   0      479.54      471.50     28.54 o
   2  20   0       74.55       97.79     14.15 o
   3  20   0       11.54       25.90     33.13 o
   4  20   0       64.86       60.38     14.46 o
   5  20   0       71.06       82.14     14.65 o
   6  20   0        4.70       10.77     13.81 o
   1  21   0       84.49       47.83     18.01 o
   2  21   0       50.43       45.45     13.19 o
   3  21   0        4.47       -2.13     12.95 o
   4  21   0       36.17       17.44     15.12 o
   5  21   0       81.24      112.73     31.96 o
   0  22   0       23.23       32.05     17.39 o
   1  22   0      149.22      141.72     29.63 o
   2  22   0        7.96       -4.19     15.75 o
   3  22   0        2.75      -13.95     13.95 o
   4  22   0        4.57        6.08     13.63 o
   1  23   0       91.63       99.74     16.07 o
   2  23   0      168.51      147.14     18.25 o
 -11   1   1       65.33       88.63     15.69 o
 -10   1   1       16.26       28.35      8.28 o
  -9   1   1       22.80       38.07      7.68 o
  -8   1   1       74.04       71.78      7.88 o
  -7   1   1        0.04       -2.59      5.61 o
  -6   1   1        5.04        0.66      5.01 o
  -5   1   1      943.27      901.96     29.53 o
  -4   1   1     2038.46     2008.01     48.61 o
  -3   1   1     4036.00     3725.82     67.62 o
  -2   1   1     1805.47     1694.03     35.35 o
  -1   1   1       19.65       15.90      2.89 o
   0   1   1      834.72      755.07     20.64 o
   1   1   1    15004.51    14678.93    294.00 o
   2   1   1    19339.91    18731.17    326.49 o
   3   1   1      426.50      480.18     12.90 o
   4   1   1       37.61       39.91      7.77 o
   5   1   1      277.59      284.58      9.59 o
   6   1   1       44.51       39.63      5.72 o
   7   1   1      647.70      622.65     16.18 o
   8   1   1       75.23       75.02      8.53 o
   9   1   1        3.04       13.05      7.46 o
  10   1   1        9.18       16.12      8.27 o
  11   1   1        0.63       -5.59      9.13 o
 -11   2   1        0.95        5.73     22.50 o
 -10   2   1        0.56       -1.86     11.12 o
  -9   2   1      104.05      119.87     17.66 o
  -8   2   1      299.26      310.66     14.98 o
  -7   2   1       53.82       57.70      9.33 o
  -6   2   1        5.11        4.79      7.30 o
  -5   2   1       24.17       38.62      6.81 o
  -4   2   1       60.25       52.77      6.93 o
  -3   2   1      690.32      732.05     27.29 o
  -2   2   1    12108.65    11806.14    128.96 o
  -1   2   1     5569.58     4997.94    199.73 o
   0   2   1      199.69      205.75     21.11 o
   1   2   1     1194.04     1126.76     54.31 o
   2   2   1     1347.61     1421.10     69.64 o
   3   2   1      603.12      593.59     39.35 o
   4   2   1      597.02      601.71     20.33 o
   5   2   1      131.21      152.29     11.33 o
   6   2   1      314.56      313.16     12.24 o
   7   2   1       34.93       40.83     11.91 o
   8   2   1      109.35      114.11     12.01 o
   9   2   1        9.14       14.22     10.63 o
  10   2   1       11.65       14.42     12.92 o
  11   2   1       58.33       41.36     13.77 o
 -11   3   1       70.64       87.42     28.47 o
 -10   3   1        2.89      -16.98     23.31 o
  -9   3   1      224.03      209.21     14.75 o
  -8   3   1       60.95       76.52     10.90 o
  -7   3   1        5.12       12.73      8.01 o
  -6   3   1       37.46       47.98     10.38 o
  -5   3   1        7.33        6.91      6.70 o
  -4   3   1        6.88       12.08      6.26 o
  -3   3   1     9478.12     9415.41    137.11 o
  -2   3   1     5540.92     5207.46    303.23 o
  -1   3   1     2397.35     2212.65     53.66 o
   0   3   1      861.69      738.90     79.48 o
   1   3   1       19.97       23.95     10.82 o
   2   3   1      402.97      390.51     13.59 o
   3   3   1     1919.17     1964.52     66.57 o
   4   3   1       58.55       48.76      7.84 o
   5   3   1      435.76      445.50     34.52 o
   6   3   1       52.49       57.90      8.64 o
   7   3   1       13.21       16.55      8.65 o
   8   3   1        0.01       -6.80     10.31 o
   9   3   1       20.62        5.40     11.37 o
  10   3   1       57.42       87.92     12.18 o
  11   3   1       22.84       21.35     13.55 o
 -11   4   1        0.19       12.78     12.59 o
 -10   4   1        3.31      -11.68     11.68 o
  -9   4   1      121.54      118.27     13.09 o
  -8   4   1      110.93      113.36     13.02 o
  -7   4   1      350.71      382.40     24.76 o
  -6   4   1      304.96      287.62     11.98 o
  -5   4   1        2.00       -6.80      6.80 o
  -4   4   1       45.51       51.45      7.16 o
  -3   4   1      931.77      958.96     33.88 o
  -2   4   1     3128.20     3172.44     74.45 o
  -1   4   1      266.12      247.04      9.65 o
   0   4   1      960.70      998.26    101.21 o
   1   4   1     2778.65     2708.95     65.09 o
   2   4   1      425.32      379.42     13.02 o
   3   4   1      185.55      177.30      8.64 o
   4   4   1        1.11       -2.89      6.98 o
   5   4   1       12.43       13.85      7.08 o
   6   4   1      476.85      499.47     23.12 o
   7   4   1      146.74      130.87     11.26 o
   8   4   1       26.25       18.80     10.63 o
   9   4   1        8.62        8.00     11.50 o
  10   4   1        3.33        1.86     12.31 o
  11   4   1        2.21      -14.29     14.29 o
 -11   5   1        0.01      -13.32     13.32 o
 -10   5   1       75.43       76.50     13.64 o
  -9   5   1      140.43      154.19     14.36 o
  -8   5   1        0.50       22.33      9.89 o
  -7   5   1      107.12      107.82     11.65 o
  -6   5   1        5.84       -7.20      8.03 o
  -5   5   1      528.19      559.28     18.06 o
  -4   5   1       17.55        8.31     11.87 o
  -3   5   1      909.91      952.80     33.23 o
  -2   5   1      268.88      295.99      9.15 o
  -1   5   1      297.60      286.09     22.17 o
   0   5   1      410.21      405.76     12.88 o
   1   5   1      297.15      333.52     13.90 o
   2   5   1      115.40      129.12      7.97 o
   3   5   1     1511.67     1484.04     53.21 o
   4   5   1      129.35      112.17      8.88 o
   5   5   1       21.23       22.06      7.93 o
   6   5   1       63.83       67.69      9.64 o
   7   5   1        9.98       -7.75     10.14 o
   8   5   1        5.96        2.20     10.64 o
   9   5   1       26.14       13.31     11.44 o
  10   5   1       46.95       81.76     27.44 o
  11   5   1       10.72      -12.43     13.74 o
 -11   6   1        8.54        3.42     11.98 o
 -10   6   1        6.78        6.75     21.65 o
  -9   6   1       21.66       23.67     11.15 o
  -8   6   1      653.42      704.57     34.30 o
  -7   6   1       75.53       85.79     10.59 o
  -6   6   1      677.72      715.75     34.58 o
  -5   6   1      145.69      147.12     12.21 o
  -4   6   1     3391.77     3514.41    105.49 o
  -3   6   1     1529.52     1453.66     54.89 o
  -2   6   1     2803.65     2838.03    107.00 o
  -1   6   1     1142.88     1065.91     38.45 o
   0   6   1      645.36      630.71     42.50 o
   1   6   1        1.58       -0.16     10.66 o
   2   6   1     1920.98     1971.48     67.69 o
   3   6   1      574.29      563.84     18.73 o
   4   6   1       28.81       35.83     14.50 o
   5   6   1      856.50      885.73     31.69 o
   6   6   1      128.33      113.07     11.03 o
   7   6   1      137.73      139.18     18.65 o
   8   6   1        7.45       15.89     12.03 o
   9   6   1        0.51      -11.94     11.94 o
  10   6   1      114.05      120.26     20.94 o
  11   6   1       12.13       36.87     13.92 o
 -11   7   1       48.54       79.28     13.78 o
 -10   7   1       33.85       27.70     29.69 o
  -9   7   1      157.36      157.58     15.12 o
  -8   7   1       50.33       79.21     11.41 o
  -7   7   1       83.35       82.56     11.32 o
  -6   7   1       34.66       24.50     17.68 o
  -5   7   1     1736.82     1644.16     60.34 o
  -4   7   1      163.25      174.39     14.21 o
  -3   7   1     3469.29     3515.87    267.41 o
  -2   7   1        1.17       -2.73      6.72 o
  -1   7   1      192.78      205.19      8.77 o
   0   7   1     1015.06     1004.14     32.86 o
   1   7   1       38.35       27.71      6.96 o
   2   7   1        7.21       -4.39      6.92 o
   3   7   1     1975.79     1986.86     70.71 o
   4   7   1      174.44      161.43      9.84 o
   5   7   1      556.80      568.65     17.58 o
   6   7   1       14.30        7.45      9.11 o
   7   7   1       63.18       43.70     11.37 o
   8   7   1      112.29      114.27     12.81 o
   9   7   1      120.21      111.93     14.07 o
  10   7   1       74.83       73.82     14.52 o
 -10   8   1       57.59       62.63     13.93 o
  -9   8   1       18.84       12.14     14.91 o
  -8   8   1      766.94      780.28     51.64 o
  -7   8   1      625.94      636.42     25.67 o
  -6   8   1        1.29        2.51      8.58 o
  -5   8   1       97.86       90.87      9.95 o
  -4   8   1      381.56      360.55     13.55 o
  -3   8   1     3139.69     3382.86    315.14 o
  -2   8   1     2135.85     2514.18    153.12 o
  -1   8   1       11.39       16.16      6.67 o
   0   8   1      153.20      149.13      8.48 o
   1   8   1       19.92       11.63      6.88 o
   2   8   1      453.91      472.21     20.40 o
   3   8   1        1.50       -7.91     10.98 o
   4   8   1      322.46      317.83     14.71 o
   5   8   1      382.14      376.64     20.11 o
   6   8   1        6.36       -6.75      9.39 o
   7   8   1       34.66       41.70     10.78 o
   8   8   1       23.71       12.60     10.73 o
   9   8   1        0.83       17.60     11.72 o
  10   8   1       36.51       37.58     18.53 o
 -10   9   1       24.72       18.56     12.61 o
  -9   9   1       23.04       36.84     11.54 o
  -8   9   1       87.84      113.59     35.64 o
  -7   9   1        0.77       -5.49     22.61 o
  -6   9   1      177.86      184.54     22.95 o
  -5   9   1     2227.48     2276.15    115.61 o
  -4   9   1      270.88      272.64     12.84 o
  -3   9   1       94.03       90.61      8.32 o
  -2   9   1      148.57      156.20      8.90 o
  -1   9   1      125.48      118.35      8.50 o
   0   9   1      659.97      607.13     45.30 o
   1   9   1     3320.74     3159.89     98.95 o
   2   9   1     2144.52     2013.57     71.44 o
   3   9   1      336.12      350.97     12.35 o
   4   9   1       11.96       35.97      7.46 o
   5   9   1       20.14       17.30     12.60 o
   6   9   1       10.61       12.40      9.78 o
   7   9   1      144.36      146.70     12.71 o
   8   9   1       48.91       38.83     12.27 o
   9   9   1        2.16       -0.57     11.23 o
  10   9   1        5.23        6.15     13.14 o
 -10  10   1       20.95       16.34     13.66 o
  -9  10   1      116.34      124.86     14.40 o
  -8  10   1       86.64      112.49     22.05 o
  -7  10   1      567.61      578.22     19.67 o
  -6  10   1     1065.89     1020.71     64.27 o
  -5  10   1      763.23      725.48     27.80 o
  -4  10   1       98.29      100.25      8.89 o
  -3  10   1       47.39       30.93      8.29 o
  -2  10   1        0.13       -9.94      9.94 o
  -1  10   1      175.23      209.91     16.18 o
   0  10   1       14.17       24.54      7.63 o
   1  10   1     1375.83     1407.70     51.62 o
   2  10   1      338.20      347.23     29.97 o
   3  10   1      534.33      603.39     32.96 o
   4  10   1      107.86      103.84     11.60 o
   5  10   1        0.79       -4.07     14.57 o
   6  10   1      100.60      103.59     26.37 o
   7  10   1      127.12      120.74     14.16 o
   8  10   1       72.27       62.51     13.02 o
   9  10   1       35.41       30.43     18.47 o
  10  10   1        2.63       24.75     14.87 o
 -10  11   1       19.79       36.05     26.28 o
  -9  11   1        0.37       13.34     13.71 o
  -8  11   1        0.35       17.91     12.09 o
  -7  11   1        5.66       24.90     16.19 o
  -6  11   1      141.72      130.26     14.04 o
  -5  11   1        0.22      -10.01     10.01 o
  -4  11   1      291.17      275.53     16.46 o
  -3  11   1      854.70      866.66     30.22 o
  -2  11   1      412.35      411.26     14.39 o
  -1  11   1      324.48      343.60     12.87 o
   0  11   1      161.12      171.12     10.33 o
   1  11   1       62.43       29.99     10.45 o
   2  11   1        7.21        2.77      8.35 o
   3  11   1      346.45      318.75     12.78 o
   4  11   1       88.64       84.60     12.86 o
   5  11   1       43.21       44.49      9.95 o
   6  11   1        1.72       11.53     21.85 o
   7  11   1        8.07       23.04     11.01 o
   8  11   1       62.80       83.21     13.28 o
   9  11   1       16.12       17.45     13.04 o
  10  11   1       29.32       -1.59     28.68 o
  -9  12   1       21.53       39.40     31.72 o
  -8  12   1        9.06       12.36     11.25 o
  -7  12   1       31.95       28.64     20.87 o
  -6  12   1      429.30      454.06     17.53 o
  -5  12   1        8.83       21.46     16.77 o
  -4  12   1       29.33       18.65      9.43 o
  -3  12   1        6.12       13.03     14.01 o
  -2  12   1       72.87       55.08     17.31 o
  -1  12   1     1109.13     1081.60     41.91 o
   0  12   1     1719.88     1699.50     62.84 o
   1  12   1      111.22       93.48      9.38 o
   2  12   1      122.81      115.12     17.80 o
   3  12   1        3.48       10.31      8.71 o
   4  12   1       19.08        1.56      9.77 o
   5  12   1       42.81       43.08     10.52 o
   6  12   1      128.29      103.11     13.14 o
   7  12   1      278.43      259.81     16.78 o
   8  12   1        1.31      -12.19     12.42 o
   9  12   1       18.75       42.02     12.19 o
  -9  13   1       16.45       -2.10     13.63 o
  -8  13   1        9.81      -21.62     24.68 o
  -7  13   1       48.33       56.22     11.46 o
  -6  13   1      126.50      117.93     13.82 o
  -5  13   1        6.24        6.84     13.99 o
  -4  13   1      173.59      185.10     12.32 o
  -3  13   1      420.01      432.47     17.71 o
  -2  13   1       92.55       84.27      9.92 o
  -1  13   1        0.55       -3.17      8.61 o
   0  13   1       27.30      -26.61     47.85 o
   1  13   1      120.08      105.25     10.47 o
   2  13   1      192.67      179.77     33.31 o
   3  13   1        6.52       21.39      8.51 o
   4  13   1      155.20      122.55     12.24 o
   5  13   1       44.13       29.66     11.39 o
   6  13   1      109.74      109.16     13.47 o
   7  13   1       15.46        0.11     12.65 o
   8  13   1        0.07       -5.59     12.92 o
   9  13   1       14.30       28.89     13.91 o
  -9  14   1       18.39       21.30     13.79 o
  -8  14   1       14.38       11.30     12.97 o
  -7  14   1      430.98      473.61     24.94 o
  -6  14   1      295.58      293.94     16.04 o
  -5  14   1     1010.16     1043.31     35.23 o
  -4  14   1       50.62       57.71     11.69 o
  -3  14   1      342.13      305.45     14.59 o
  -2  14   1       68.14       67.01     23.70 o
  -1  14   1      994.33      970.24     35.15 o
   0  14   1     1429.06     1358.57     46.70 o
   1  14   1      549.70      546.74     19.80 o
   2  14   1        7.15        6.08      9.28 o
   3  14   1       90.32       77.41     11.85 o
   4  14   1      866.38      804.11     24.97 o
   5  14   1      310.14      301.73     16.20 o
   6  14   1       78.89       61.61     13.32 o
   7  14   1        9.46      -10.90     12.90 o
   8  14   1        9.94        5.08     12.52 o
   9  14   1       41.98       57.32     14.16 o
  -8  15   1        5.42       30.15     11.76 o
  -7  15   1        7.19      -13.06     13.06 o
  -6  15   1        0.01      -24.82     25.88 o
  -5  15   1       57.70       51.60     12.62 o
  -4  15   1      192.71      168.12     13.66 o
  -3  15   1      208.63      202.66     14.37 o
  -2  15   1       31.87       33.19     11.13 o
  -1  15   1       85.70       80.11     11.82 o
   0  15   1        5.39      -12.64     12.64 o
   1  15   1       14.72       14.69      9.89 o
   2  15   1      113.34      130.65     11.88 o
   3  15   1     1292.98     1314.08     45.15 o
   4  15   1      246.16      263.31     16.06 o
   5  15   1       63.52       71.98     12.51 o
   6  15   1       11.82        8.74     11.41 o
   7  15   1       19.20       17.06     11.76 o
   8  15   1       11.06        9.12     15.62 o
  -8  16   1       31.88       46.60     14.42 o
  -7  16   1       12.04      -13.21     13.21 o
  -6  16   1       26.08       31.87     15.65 o
  -5  16   1       29.53        4.43     12.42 o
  -4  16   1       10.33       -5.88     11.96 o
  -3  16   1      346.80      341.26     16.36 o
  -2  16   1     1434.80     1368.83     40.51 o
  -1  16   1     1335.60     1324.67     54.27 o
   0  16   1      496.54      528.66     18.13 o
   1  16   1       12.72       19.41     16.59 o
   2  16   1       43.39       81.85     24.76 o
   3  16   1       29.55       -1.17     12.03 o
   4  16   1      533.07      515.08     35.11 o
   5  16   1      168.93      152.76     15.32 o
   6  16   1        7.28       16.40     13.98 o
   7  16   1        0.02      -13.83     13.83 o
   8  16   1       28.84       37.49     35.42 o
  -8  17   1       41.20       52.44     15.30 o
  -7  17   1        8.83       19.65     13.30 o
  -6  17   1      121.48      118.96     20.18 o
  -5  17   1      318.29      340.39     17.42 o
  -4  17   1      120.95      152.09     13.96 o
  -3  17   1        1.57       12.80     10.93 o
  -2  17   1       53.89       41.96     13.90 o
  -1  17   1       96.36      108.69     13.57 o
   0  17   1      116.15      110.17     13.86 o
   1  17   1       50.19       48.80     12.41 o
   2  17   1      105.63      100.71     18.11 o
   3  17   1       33.82       50.87     11.49 o
   4  17   1        0.02        0.10     13.74 o
   5  17   1       26.46       14.73     26.74 o
   6  17   1        3.47       24.06     11.59 o
   7  17   1       13.20       19.33     12.49 o
  -7  18   1       45.93       43.51     13.80 o
  -6  18   1       14.74        7.45     15.32 o
  -5  18   1        1.95      -18.29     22.20 o
  -4  18   1       51.10       46.75     22.06 o
  -3  18   1       31.75       34.98     11.55 o
  -2  18   1      449.92      459.79     19.05 o
  -1  18   1       35.05       32.44     12.43 o
   0  18   1       12.42       -4.57     24.34 o
   1  18   1       71.03       86.64     14.35 o
   2  18   1      144.46      123.80     21.85 o
   3  18   1       66.32       60.24     13.59 o
   4  18   1        1.53        4.91     11.45 o
   5  18   1       38.19       41.11     13.48 o
   6  18   1        0.08       -0.26     19.48 o
   7  18   1       51.92       73.67     15.31 o
  -6  19   1        2.17       11.11     12.81 o
  -5  19   1       53.44       67.66     15.05 o
  -4  19   1       65.49       65.21     20.84 o
  -3  19   1       55.35       78.64     13.04 o
  -2  19   1      113.55       86.26     30.80 o
  -1  19   1      101.83      101.22     14.39 o
   0  19   1       56.90       73.22     14.36 o
   1  19   1        1.30       -5.95     13.53 o
   2  19   1      169.95      163.00     24.59 o
   3  19   1      350.17      365.63     18.43 o
   4  19   1      385.64      353.62     19.85 o
   5  19   1       28.28       29.26     13.10 o
   6  19   1        0.17        7.51     14.04 o
  -6  20   1       65.13       69.92     15.51 o
  -5  20   1       15.45       -0.41     21.21 o
  -4  20   1       11.51       11.97     12.10 o
  -3  20   1        0.21        4.80     12.43 o
  -2  20   1       13.31       18.96     17.51 o
  -1  20   1       63.29       49.59     14.20 o
   0  20   1      296.81      310.60     18.60 o
   1  20   1       24.82       27.32     12.91 o
   2  20   1       22.70       13.21     12.70 o
   3  20   1        0.14      -13.49     13.49 o
   4  20   1       22.70       51.02     13.26 o
   5  20   1       10.56       11.37     13.24 o
  -5  21   1       69.65       67.89     15.95 o
  -4  21   1      154.33      167.44     25.57 o
  -3  21   1      110.26      105.54     16.20 o
  -2  21   1       12.21        7.68     13.49 o
  -1  21   1        0.01        5.57     12.61 o
   0  21   1      201.43      178.40     18.78 o
   1  21   1        0.36      -14.24     14.24 o
   2  21   1       12.84      -12.92     13.10 o
   3  21   1       72.06       89.15     15.08 o
   4  21   1       51.85       78.74     15.10 o
  -4  22   1        0.03        0.58     14.19 o
  -3  22   1       42.58       35.36     14.71 o
  -2  22   1        0.31      -12.76     12.76 o
  -1  22   1      140.32      137.35     16.89 o
   0  22   1      271.10      285.90     19.54 o
   1  22   1       84.04       97.58     15.12 o
   2  22   1       25.26       22.56     34.68 o
   3  22   1       23.61       54.08     13.45 o
  -2  23   1       37.50        9.16     15.06 o
  -1  23   1       12.60      -13.23     28.75 o
   0  23   1        0.02      -16.32     16.32 o
   1  23   1        8.17        2.56     18.81 o
   2  23   1        1.63       13.44     28.98 o
 -11   0   2       79.14      108.66     22.91 o
 -10   0   2        1.43       25.42     17.79 o
  -9   0   2        1.23       12.91     16.19 o
  -8   0   2       54.60       50.27     15.08 o
  -7   0   2       15.43       29.39     13.30 o
  -6   0   2      583.90      530.96     31.41 o
  -5   0   2      599.97      603.51     23.85 o
  -4   0   2      205.75      207.99     13.84 o
  -3   0   2     3725.04     3499.88    132.13 o
  -2   0   2      625.54      531.80     24.73 o
  -1   0   2      824.99      840.22     36.98 o
   0   0   2     4739.78     4997.62    120.98 o
   1   0   2       38.37       30.13      9.70 o
   2   0   2     2489.59     2701.28    108.78 o
   3   0   2     2073.14     1996.73     99.81 o
   4   0   2      964.92     1021.09     56.85 o
   5   0   2      133.40      148.84     14.08 o
   6   0   2      443.60      436.86     21.96 o
   7   0   2      260.65      221.10     21.01 o
   8   0   2        0.91      -16.83     16.83 o
   9   0   2        0.20       32.06     17.41 o
  10   0   2       44.06       64.48     19.01 o
  11   0   2       19.33       37.91     20.76 o
 -11   1   2        8.79        2.96     27.12 o
 -10   1   2        6.45       13.56     12.28 o
  -9   1   2        0.22       -7.99     11.43 o
  -8   1   2       60.34       50.28     11.65 o
  -7   1   2      230.14      241.56     13.58 o
  -6   1   2       62.96       54.69      9.49 o
  -5   1   2       38.49       38.23      8.05 o
  -4   1   2       23.15        8.90      7.43 o
  -3   1   2        5.99        3.87      6.85 o
  -2   1   2       40.34       50.16     13.58 o
  -1   1   2       74.15       66.11     10.15 o
   0   1   2     2446.91     2690.09     95.23 o
   1   1   2    17706.74    17976.66    356.71 o
   2   1   2     7220.07     7471.04    240.78 o
   3   1   2      168.33      175.77      9.69 o
   4   1   2      311.97      312.69     12.27 o
   5   1   2       29.94       42.45      8.58 o
   6   1   2        2.13       12.14      8.67 o
   7   1   2       65.43       65.29     11.35 o
   8   1   2        0.13        0.31     10.97 o
   9   1   2       12.37        6.65     26.77 o
  10   1   2        6.88        5.61     12.79 o
  11   1   2        0.14       10.58     13.68 o
 -11   2   2        5.72       29.14     19.29 o
 -10   2   2      308.23      269.74     27.30 o
  -9   2   2      248.37      219.48     24.13 o
  -8   2   2      613.05      600.73     33.17 o
  -7   2   2      397.30      382.97     24.16 o
  -6   2   2      443.95      458.70     22.58 o
  -5   2   2      787.29      879.24     44.19 o
  -4   2   2      308.50      323.07     21.03 o
  -3   2   2        0.51       -5.98      9.78 o
  -2   2   2     4174.08     4108.56    132.58 o
  -1   2   2     5477.18     5582.29    138.02 o
   0   2   2     6445.34     6575.36    147.04 o
   1   2   2     2351.28     2326.93     94.66 o
   2   2   2      128.44      128.06     11.25 o
   3   2   2     1461.15     1595.77     74.45 o
   4   2   2     1290.73     1330.72     76.00 o
   5   2   2      143.73      151.84     13.79 o
   6   2   2        1.79        4.38     12.74 o
   7   2   2       21.67       19.77     14.73 o
   8   2   2       91.94       68.83     18.20 o
   9   2   2       29.36       32.28     17.37 o
  10   2   2       56.52      102.91     18.24 o
  11   2   2       41.36       15.24     23.27 o
 -11   3   2      115.70      102.72     25.25 o
 -10   3   2       23.11       20.43     19.38 o
  -9   3   2      188.31      197.15     21.57 o
  -8   3   2        0.38       -9.78     16.21 o
  -7   3   2        1.33      -13.52     13.52 o
  -6   3   2      249.27      274.23     17.35 o
  -5   3   2       92.13       85.10     12.84 o
  -4   3   2       66.32      102.04     11.66 o
  -3   3   2      500.71      465.19     26.97 o
  -2   3   2      113.19      138.04     11.50 o
  -1   3   2      262.80      266.78     11.81 o
   0   3   2     6100.63     6147.27    149.15 o
   1   3   2     1933.02     2324.29     95.94 o
   2   3   2     1165.94     1218.26     61.34 o
   3   3   2     1267.08     1448.48     67.92 o
   4   3   2      790.15      861.39     41.92 o
   5   3   2        2.72       -9.14     11.42 o
   6   3   2        7.16      -10.17     13.42 o
   7   3   2       12.86       37.08     14.00 o
   8   3   2       70.73       70.42     18.30 o
   9   3   2       21.29        5.92     17.10 o
  10   3   2       70.88       80.03     21.53 o
  11   3   2        0.47       33.27     20.37 o
 -11   4   2       58.50       54.33     21.24 o
 -10   4   2      142.67      180.48     23.02 o
  -9   4   2       57.81       58.03     18.80 o
  -8   4   2        2.86       -4.14     15.59 o
  -7   4   2       49.58       47.13     15.04 o
  -6   4   2       15.78       -1.22     13.38 o
  -5   4   2      123.69      151.61     14.08 o
  -4   4   2      135.27      128.92     12.80 o
  -3   4   2       91.17      112.56     11.79 o
  -2   4   2     1022.96      974.04     55.76 o
  -1   4   2      249.48      269.92     12.22 o
   0   4   2      461.62      527.54     29.78 o
   1   4   2        3.62        1.43      9.02 o
   2   4   2      640.23      694.25     30.17 o
   3   4   2      238.21      275.96     14.95 o
   4   4   2       58.12       74.24     11.85 o
   5   4   2      287.77      297.99     18.22 o
   6   4   2       71.78       79.14     15.43 o
   7   4   2       91.19       70.21     17.50 o
   8   4   2        6.69        3.49     16.75 o
   9   4   2       48.84       42.99     20.21 o
  10   4   2        0.02       29.62     17.72 o
 -11   5   2       65.37       67.52     22.29 o
 -10   5   2       20.64       13.22     19.85 o
  -9   5   2      100.52      100.59     21.24 o
  -8   5   2      359.43      344.42     25.97 o
  -7   5   2        4.10        0.74     15.22 o
  -6   5   2      633.60      618.68     24.73 o
  -5   5   2     3862.60     4179.89    186.69 o
  -4   5   2      171.42      154.61     14.23 o
  -3   5   2     3838.97     3861.80    153.47 o
  -2   5   2      316.34      329.05     17.48 o
  -1   5   2       43.26       46.01     10.48 o
   0   5   2      971.82      899.88     51.49 o
   1   5   2     1584.13     1708.31     80.20 o
   2   5   2       12.54       27.13     10.53 o
   3   5   2      592.45      659.18     35.03 o
   4   5   2      338.12      346.22     16.83 o
   5   5   2       77.01       71.33     13.86 o
   6   5   2       77.55       71.29     14.68 o
   7   5   2      130.27      137.32     18.67 o
   8   5   2      121.81       97.65     19.98 o
   9   5   2        0.97      -15.24     18.53 o
  10   5   2       25.16       17.33     19.29 o
 -11   6   2       46.34       59.64     24.84 o
 -10   6   2        3.52       20.20     17.17 o
  -9   6   2       10.62      -17.76     19.19 o
  -8   6   2      884.52      836.21     33.81 o
  -7   6   2      135.85      129.38     17.35 o
  -6   6   2        6.16       10.44     11.79 o
  -5   6   2      906.25      921.80     36.96 o
  -4   6   2      746.62      757.87     39.13 o
  -3   6   2     2124.64     2307.74    119.31 o
  -2   6   2     3050.94     3329.60    139.43 o
  -1   6   2      499.67      480.95     24.07 o
   0   6   2        0.03       -6.53     10.26 o
   1   6   2       38.18       56.35     10.82 o
   2   6   2        2.01       13.36     10.46 o
   3   6   2      255.44      307.56     17.06 o
   4   6   2     1545.09     1602.55     76.23 o
   5   6   2      885.22      932.47     36.79 o
   6   6   2      148.24      162.08     17.23 o
   7   6   2       64.22       66.67     17.85 o
   8   6   2        0.03       16.17     15.72 o
   9   6   2       26.25       31.77     18.65 o
  10   6   2       50.25       41.84     21.69 o
 -10   7   2       92.06       77.82     23.18 o
  -9   7   2       21.24       26.26     17.37 o
  -8   7   2      124.20      143.71     20.95 o
  -7   7   2      579.15      530.92     28.54 o
  -6   7   2      158.24      153.74     16.15 o
  -5   7   2      110.86      101.38     14.56 o
  -4   7   2      145.05      160.75     14.79 o
  -3   7   2      163.22      160.52     13.50 o
  -2   7   2      838.34      829.65     42.13 o
  -1   7   2     3224.42     3458.67    143.28 o
   0   7   2       46.52       33.03     11.13 o
   1   7   2      321.76      322.54     15.74 o
   2   7   2      208.14      237.54     14.44 o
   3   7   2      437.36      480.56     20.14 o
   4   7   2      444.05      460.93     20.10 o
   5   7   2        1.14       14.75     12.31 o
   6   7   2       53.38       30.34     15.47 o
   7   7   2        5.56       18.59     15.55 o
   8   7   2       17.48      -11.99     16.73 o
   9   7   2      102.91       75.38     21.30 o
  10   7   2       61.38       74.62     20.81 o
 -10   8   2       65.11      100.65     21.88 o
  -9   8   2       11.78       15.55     16.73 o
  -8   8   2      578.84      638.21     31.44 o
  -7   8   2      157.19      111.01     19.71 o
  -6   8   2      346.84      348.86     21.71 o
  -5   8   2       84.53       83.70     14.75 o
  -4   8   2      369.01      359.43     18.51 o
  -3   8   2      168.13      134.59     14.23 o
  -2   8   2      135.45      145.18     13.71 o
  -1   8   2      215.86      237.75     15.03 o
   0   8   2     3624.41     3584.90    152.77 o
   1   8   2      165.26      154.94     13.81 o
   2   8   2       46.95       45.04     11.71 o
   3   8   2      320.82      313.09     21.76 o
   4   8   2        2.42        6.22     11.83 o
   5   8   2      142.53      149.32     16.52 o
   6   8   2        6.36       15.39     14.43 o
   7   8   2      384.44      435.78     25.79 o
   8   8   2        7.67       18.01     17.70 o
   9   8   2        7.85       40.78     17.08 o
  10   8   2        1.44      -12.10     20.39 o
 -10   9   2       26.34        7.20     21.20 o
  -9   9   2       24.58       37.31     18.63 o
  -8   9   2      159.61      132.23     22.60 o
  -7   9   2      132.22      111.94     20.10 o
  -6   9   2     1710.56     1680.89     65.62 o
  -5   9   2      269.58      266.18     19.40 o
  -4   9   2      145.65      168.16     15.49 o
  -3   9   2       52.71       55.53     12.08 o
  -2   9   2       42.87       45.23     11.83 o
  -1   9   2     1426.40     1793.54     86.20 o
   0   9   2     1703.71     1760.22     97.08 o
   1   9   2        1.82       16.44      9.82 o
   2   9   2      699.21      759.31     29.16 o
   3   9   2      243.58      264.86     16.56 o
   4   9   2      220.53      227.53     18.26 o
   5   9   2      168.56      152.89     18.78 o
   6   9   2      169.15      201.14     18.05 o
   7   9   2       87.00       70.07     19.48 o
   8   9   2       27.56      -10.75     17.93 o
   9   9   2      120.06      100.28     21.78 o
  10   9   2        1.20       23.53     19.23 o
 -10  10   2        2.60      -15.01     19.85 o
  -9  10   2       46.81       37.89     19.61 o
  -8  10   2      206.86      192.45     24.11 o
  -7  10   2       84.28       80.28     18.86 o
  -6  10   2     1288.79     1204.36     66.38 o
  -5  10   2      170.25      163.05     18.10 o
  -4  10   2        4.67       -1.86     12.59 o
  -3  10   2      584.25      577.96     23.89 o
  -2  10   2      887.28      916.40     42.46 o
  -1  10   2      554.60      519.17     22.44 o
   0  10   2     1926.35     1999.99    104.67 o
   1  10   2      147.96      152.83     14.00 o
   2  10   2        2.95      -10.59     12.30 o
   3  10   2      379.74      371.34     18.92 o
   4  10   2       97.70       96.93     15.65 o
   5  10   2      252.90      259.25     20.47 o
   6  10   2        7.88      -11.99     16.09 o
   7  10   2       26.94        0.89     18.18 o
   8  10   2       45.82       47.50     19.46 o
   9  10   2       40.70       60.12     19.63 o
 -10  11   2       11.29       28.29     21.07 o
  -9  11   2       28.18       19.58     20.12 o
  -8  11   2        0.62       29.86     17.06 o
  -7  11   2      378.57      346.13     26.35 o
  -6  11   2      634.29      554.95     28.71 o
  -5  11   2      197.15      200.21     20.39 o
  -4  11   2      126.56      116.89     16.46 o
  -3  11   2        4.09       42.54     11.25 o
  -2  11   2      105.76      124.60     15.66 o
  -1  11   2       80.03       85.37     12.97 o
   0  11   2        0.22      -11.89     11.89 o
   1  11   2      818.11      874.77     37.14 o
   2  11   2      115.67      113.54     14.12 o
   3  11   2      354.35      384.77     20.54 o
   4  11   2      199.37      203.48     19.44 o
   5  11   2        1.06       21.03     13.86 o
   6  11   2        3.07      -16.75     16.86 o
   7  11   2        9.31        2.81     17.97 o
   8  11   2       52.51       61.75     19.83 o
   9  11   2        0.13        1.16     17.47 o
  -9  12   2      189.95      147.81     25.71 o
  -8  12   2       41.57       34.25     19.87 o
  -7  12   2        2.40       26.95     16.63 o
  -6  12   2      181.67      158.70     22.13 o
  -5  12   2       22.05       28.27     15.39 o
  -4  12   2       25.02       45.89     15.28 o
  -3  12   2      153.19      139.29     16.81 o
  -2  12   2       45.73       26.24     13.52 o
  -1  12   2      401.29      406.79     21.24 o
   0  12   2      171.10      187.74     16.07 o
   1  12   2      451.72      489.74     22.98 o
   2  12   2        0.01       -8.05     13.21 o
   3  12   2       42.26       53.07     13.63 o
   4  12   2      107.87       72.86     18.01 o
   5  12   2       42.55       41.24     14.75 o
   6  12   2      170.41      180.89     19.52 o
   7  12   2        0.00       -2.92     16.81 o
   8  12   2      164.21      152.04     24.86 o
   9  12   2        5.89        1.20     20.12 o
  -9  13   2      158.33      202.65     25.58 o
  -8  13   2       99.17       78.03     21.11 o
  -7  13   2        0.69       -8.05     16.85 o
  -6  13   2      127.93      121.40     21.22 o
  -5  13   2      794.85      710.26     42.64 o
  -4  13   2      684.95      646.25     40.02 o
  -3  13   2      583.19      547.77     29.18 o
  -2  13   2       90.68       83.70     15.47 o
  -1  13   2      758.15      769.59     40.60 o
   0  13   2      164.31      158.27     16.50 o
   1  13   2     1419.78     1389.15     57.70 o
   2  13   2      701.40      731.54     28.81 o
   3  13   2       18.13       46.20     13.46 o
   4  13   2       20.72       39.91     14.39 o
   5  13   2       52.68       62.85     17.60 o
   6  13   2       39.92       35.05     17.99 o
   7  13   2       60.22       46.88     19.29 o
   8  13   2       93.23      100.45     22.60 o
   9  13   2        1.34        7.51     20.08 o
  -9  14   2       57.12       79.52     22.96 o
  -8  14   2      111.72       75.55     23.62 o
  -7  14   2       29.35       28.50     19.27 o
  -6  14   2        6.43       10.57     17.77 o
  -5  14   2        0.00        5.29     16.73 o
  -4  14   2        3.38       10.61     17.89 o
  -3  14   2       22.60       23.70     15.68 o
  -2  14   2      449.91      459.49     24.84 o
  -1  14   2       51.65       67.07     14.54 o
   0  14   2        0.55       -0.68     14.21 o
   1  14   2      167.70      173.45     19.44 o
   2  14   2        0.58      -10.77     16.17 o
   3  14   2        0.51        0.76     14.77 o
   4  14   2      183.66      157.28     21.61 o
   5  14   2      239.13      251.21     24.55 o
   6  14   2        9.01        4.84     16.40 o
   7  14   2        4.51       36.15     18.53 o
   8  14   2        0.03        5.87     18.78 o
  -8  15   2       15.16       35.18     20.35 o
  -7  15   2        2.88      -16.59     17.87 o
  -6  15   2       26.99       21.30     18.84 o
  -5  15   2       36.29       50.48     17.00 o
  -4  15   2      466.94      490.59     27.79 o
  -3  15   2      192.39      175.31     19.83 o
  -2  15   2       25.69       10.98     16.77 o
  -1  15   2       81.36       89.36     18.10 o
   0  15   2      691.81      650.43     27.59 o
   1  15   2      624.78      619.66     29.92 o
   2  15   2      766.18      817.14     44.32 o
   3  15   2      235.83      256.50     22.46 o
   4  15   2       48.67       63.24     17.39 o
   5  15   2       33.51       33.67     18.03 o
   6  15   2       94.59       73.25     21.14 o
   7  15   2       15.18       -3.33     18.78 o
   8  15   2        4.02       -6.10     21.40 o
  -8  16   2      114.97      114.07     25.79 o
  -7  16   2       20.16       16.26     21.55 o
  -6  16   2       14.62       58.80     16.38 o
  -5  16   2       12.96       -8.93     17.91 o
  -4  16   2        6.13      -17.45     17.45 o
  -3  16   2        6.26       10.51     15.49 o
  -2  16   2        2.06      -16.86     16.86 o
  -1  16   2        0.67      -16.59     16.59 o
   0  16   2       24.97        3.16     18.34 o
   1  16   2        2.37       27.24     15.55 o
   2  16   2       38.93       57.89     16.90 o
   3  16   2      196.62      172.52     21.45 o
   4  16   2       27.91       23.02     17.06 o
   5  16   2        1.12      -18.20     18.20 o
   6  16   2       10.43       14.99     18.22 o
   7  16   2        4.15      -19.61     19.61 o
  -7  17   2      104.68       70.71     25.27 o
  -6  17   2       29.07      -14.66     19.87 o
  -5  17   2       90.30       74.55     22.67 o
  -4  17   2      207.44      254.43     22.27 o
  -3  17   2       76.42       59.95     20.72 o
  -2  17   2      158.73      146.19     20.37 o
  -1  17   2        7.75       13.67     16.42 o
   0  17   2       73.38       78.19     18.07 o
   1  17   2       21.81        6.87     16.77 o
   2  17   2       82.69       63.74     18.53 o
   3  17   2      103.08      103.57     21.09 o
   4  17   2       46.35       34.25     18.22 o
   5  17   2        0.24       23.00     17.68 o
   6  17   2       52.68       57.47     21.47 o
   7  17   2        7.85       18.32     18.57 o
  -7  18   2       49.20       42.25     22.94 o
  -6  18   2       84.21       53.50     23.76 o
  -5  18   2        3.05       15.57     17.29 o
  -4  18   2       41.77       35.65     18.98 o
  -3  18   2       83.02      122.99     19.96 o
  -2  18   2       90.30       75.34     21.42 o
  -1  18   2       89.80       55.86     20.95 o
   0  18   2      141.12      139.47     21.84 o
   1  18   2       11.43       -8.31     17.56 o
   2  18   2        3.40       13.24     17.39 o
   3  18   2        0.13      -18.41     18.41 o
   4  18   2       26.44       46.76     18.26 o
   5  18   2       45.47       29.86     20.54 o
   6  18   2       77.87       49.82     23.95 o
  -6  19   2       10.20        3.76     20.51 o
  -5  19   2        2.49       21.18     19.34 o
  -4  19   2       35.01       22.29     18.78 o
  -3  19   2       85.61       63.97     21.07 o
  -2  19   2        0.22      -11.35     18.78 o
  -1  19   2       42.42       32.35     20.18 o
   0  19   2        4.23      -12.68     19.25 o
   1  19   2        0.33      -12.82     17.74 o
   2  19   2       32.85        5.05     18.82 o
   3  19   2        1.64        5.25     18.86 o
   4  19   2        0.53      -11.02     20.80 o
   5  19   2       15.69       37.39     20.91 o
   6  19   2        4.96       -2.50     21.98 o
  -5  20   2       92.26       98.38     25.56 o
  -4  20   2       26.30       16.56     20.76 o
  -3  20   2       81.52       97.63     21.96 o
  -2  20   2      337.03      364.58     28.31 o
  -1  20   2      166.30      169.69     23.64 o
   0  20   2       28.27       49.03     18.57 o
   1  20   2        5.08        6.31     18.96 o
   2  20   2        0.40      -16.17     18.57 o
   3  20   2        7.07       14.50     18.36 o
   4  20   2       53.46       36.23     21.07 o
   5  20   2       71.48       92.59     22.71 o
  -4  21   2       21.20       22.58     21.72 o
  -3  21   2       56.08       12.06     23.60 o
  -2  21   2       14.15       -7.05     22.44 o
  -1  21   2        1.34        1.12     18.18 o
   0  21   2        8.63       11.13     19.23 o
   1  21   2      117.61       80.90     22.87 o
   2  21   2      187.83      183.62     26.62 o
   3  21   2        2.12       -5.92     19.09 o
   4  21   2        4.08      -21.18     21.18 o
  -3  22   2      112.30      162.80     26.51 o
  -2  22   2        0.02      -19.98     20.14 o
  -1  22   2       22.99      -23.06     23.06 o
   0  22   2        5.16       -8.31     19.65 o
   1  22   2        0.16      -21.86     21.86 o
   2  22   2        6.84       36.61     20.72 o
   3  22   2        3.22       20.12     19.87 o
   0  23   2       18.48       21.45     21.61 o
 -11   1   3      232.47      243.87     21.39 o
 -10   1   3       55.03       80.05     17.11 o
  -9   1   3        9.42       17.10     12.57 o
  -8   1   3       85.52       86.01     13.25 o
  -7   1   3       26.06       16.03     19.04 o
  -6   1   3        4.90        4.50      9.50 o
  -5   1   3     2887.98     2762.58     97.19 o
  -4   1   3      395.49      390.48     17.23 o
  -3   1   3     1347.64     1269.43     48.35 o
  -2   1   3       61.99       44.35      8.00 o
  -1   1   3      414.42      405.34     28.68 o
   0   1   3      671.25      710.07     53.45 o
   1   1   3     3524.11     3589.41     98.27 o
   2   1   3     7073.53     6610.32    137.65 o
   3   1   3        0.77        9.06      8.69 o
   4   1   3      611.56      535.51     20.07 o
   5   1   3      114.88      112.70     11.32 o
   6   1   3       39.86       32.93     11.19 o
   7   1   3      228.81      230.26     16.29 o
   8   1   3       34.52       30.84     13.31 o
   9   1   3       34.11       35.14     13.39 o
  10   1   3        4.62       -3.08     14.20 o
 -11   2   3        0.42      -21.53     21.53 o
 -10   2   3        2.75       11.71     19.81 o
  -9   2   3       45.83       49.43     18.88 o
  -8   2   3      222.89      231.33     23.00 o
  -7   2   3        7.71        0.77     14.25 o
  -6   2   3      282.49      303.86     19.94 o
  -5   2   3      372.82      371.59     24.01 o
  -4   2   3      194.84      205.57     14.87 o
  -3   2   3        2.35        0.43     10.17 o
  -2   2   3      489.67      482.25     28.91 o
  -1   2   3      538.81      579.89     30.28 o
   0   2   3      668.42      765.72     39.54 o
   1   2   3     1746.28     1910.73     92.50 o
   2   2   3        8.84       11.83     11.11 o
   3   2   3     1189.02     1329.75     59.19 o
   4   2   3       72.71       88.37     13.01 o
   5   2   3      315.72      334.78     20.10 o
   6   2   3       32.54       54.89     15.20 o
   7   2   3      101.22      105.20     19.03 o
   8   2   3       46.15       39.58     18.16 o
   9   2   3       93.90       69.84     22.91 o
  10   2   3       64.62       85.33     21.24 o
 -11   3   3        4.11        2.67     21.78 o
 -10   3   3      160.94      142.95     25.25 o
  -9   3   3       14.64        1.05     19.75 o
  -8   3   3      721.66      751.56     36.83 o
  -7   3   3      101.89       87.17     18.14 o
  -6   3   3       63.49       58.42     14.99 o
  -5   3   3        7.40       11.29     12.53 o
  -4   3   3      270.64      255.78     16.77 o
  -3   3   3      142.69      152.77     13.52 o
  -2   3   3       44.55       32.78     10.88 o
  -1   3   3      617.85      560.37     27.55 o
   0   3   3        0.04        8.33      9.55 o
   1   3   3      126.22      133.16     12.04 o
   2   3   3      835.18      915.33     44.63 o
   3   3   3       10.99       17.27     10.80 o
   4   3   3        6.55       -7.57     12.80 o
   5   3   3       66.13       75.73     13.82 o
   6   3   3        1.25       -2.89     14.75 o
   7   3   3       25.41       13.30     18.07 o
   8   3   3       29.80       61.82     17.58 o
   9   3   3       49.72       42.25     21.80 o
  10   3   3       38.80       36.85     21.71 o
 -11   4   3        2.15        6.74     21.63 o
 -10   4   3      130.69      132.58     25.27 o
  -9   4   3        8.14       -5.27     18.63 o
  -8   4   3       37.00       63.70     17.72 o
  -7   4   3      138.13      145.20     19.46 o
  -6   4   3      445.18      416.37     23.37 o
  -5   4   3      199.75      245.03     17.79 o
  -4   4   3     1242.70     1288.70     62.13 o
  -3   4   3        9.26       -0.93     10.34 o
  -2   4   3      307.64      307.98     15.68 o
  -1   4   3     1183.83     1222.13     67.27 o
   0   4   3      160.21      160.23     12.39 o
   1   4   3        0.05       -2.71     10.18 o
   2   4   3      646.43      724.88     29.49 o
   3   4   3      347.87      356.06     17.56 o
   4   4   3       59.98       86.71     13.21 o
   5   4   3      217.37      193.37     16.56 o
   6   4   3      133.33      125.24     18.68 o
   7   4   3       44.88       40.53     16.92 o
   8   4   3       20.02       -0.97     18.88 o
   9   4   3        6.09      -14.25     19.52 o
  10   4   3        0.87        0.00     22.33 o
 -11   5   3       64.37       50.54     23.45 o
 -10   5   3       40.89       37.54     21.61 o
  -9   5   3       82.90       67.38     21.36 o
  -8   5   3       25.89       24.46     18.76 o
  -7   5   3      135.17      116.23     20.83 o
  -6   5   3      117.55      107.39     16.63 o
  -5   5   3      185.14      201.39     17.60 o
  -4   5   3      132.41      137.73     15.12 o
  -3   5   3     1069.76     1197.50     53.56 o
  -2   5   3      321.86      337.76     17.37 o
  -1   5   3      990.11      994.76     54.02 o
   0   5   3      373.30      382.22     25.52 o
   1   5   3       51.33       73.52     11.56 o
   2   5   3       90.52       92.53     12.61 o
   3   5   3      107.99      106.57     14.12 o
   4   5   3      214.24      244.51     17.76 o
   5   5   3       73.54       61.90     14.48 o
   6   5   3       61.08       60.33     16.25 o
   7   5   3        0.08      -14.64     16.65 o
   8   5   3        0.01      -19.30     19.30 o
   9   5   3        3.51       22.25     18.36 o
  10   5   3        0.91       18.84     19.59 o
 -10   6   3       22.40        3.70     22.87 o
  -9   6   3       94.03      127.52     21.94 o
  -8   6   3      245.78      265.42     24.26 o
  -7   6   3      554.20      592.67     35.69 o
  -6   6   3      266.08      275.09     21.12 o
  -5   6   3       46.39       48.35     14.08 o
  -4   6   3      865.03      844.54     39.89 o
  -3   6   3      347.35      284.26     17.10 o
  -2   6   3     1648.81     1876.63     92.79 o
  -1   6   3     1008.05      877.92     47.55 o
   0   6   3      144.06      144.23     13.19 o
   1   6   3      252.30      250.18     15.39 o
   2   6   3        9.67        2.85     11.06 o
   3   6   3      467.86      478.28     26.78 o
   4   6   3        5.47        0.00     12.18 o
   5   6   3      511.39      512.16     30.13 o
   6   6   3        4.95       17.83     15.65 o
   7   6   3        4.74        0.00     17.16 o
   8   6   3       41.48       66.03     19.13 o
   9   6   3        0.28      -14.72     18.36 o
  10   6   3        7.98       -8.93     21.14 o
 -10   7   3       53.98       57.74     22.94 o
  -9   7   3       61.66       72.42     22.98 o
  -8   7   3       11.88      -16.77     17.60 o
  -7   7   3      345.24      350.44     24.63 o
  -6   7   3      777.85      679.63     31.58 o
  -5   7   3      436.54      407.25     22.79 o
  -4   7   3       52.83       36.34     13.59 o
  -3   7   3       39.38       47.98     12.59 o
  -2   7   3      410.21      432.77     21.09 o
  -1   7   3     1147.96     1228.29     61.40 o
   0   7   3      190.83      185.49     14.21 o
   1   7   3       60.96       51.33     12.97 o
   2   7   3      381.89      415.48     22.17 o
   3   7   3        1.91        9.51     11.75 o
   4   7   3      132.31      132.11     15.43 o
   5   7   3       57.05       63.63     15.30 o
   6   7   3      112.61      112.01     18.53 o
   7   7   3        6.90       24.46     17.54 o
   8   7   3       83.25       50.17     20.41 o
   9   7   3        0.00       19.63     19.13 o
  10   7   3       33.88       32.45     22.07 o
 -10   8   3        0.56       -1.28     21.03 o
  -9   8   3      121.76      164.49     21.30 o
  -8   8   3       68.74       62.93     21.43 o
  -7   8   3       57.67       98.19     18.74 o
  -6   8   3       45.85       47.98     16.73 o
  -5   8   3       48.37       46.30     15.97 o
  -4   8   3       51.63       31.29     14.43 o
  -3   8   3      181.75      167.58     16.26 o
  -2   8   3      427.84      468.96     20.21 o
  -1   8   3      507.35      570.97     27.63 o
   0   8   3       32.71       28.83     12.08 o
   1   8   3      300.95      335.81     17.74 o
   2   8   3      130.17      142.14     15.37 o
   3   8   3      170.66      162.01     16.36 o
   4   8   3       54.31       51.89     13.19 o
   5   8   3      279.63      284.90     20.45 o
   6   8   3      264.30      261.86     22.58 o
   7   8   3       35.50       74.68     16.85 o
   8   8   3       11.08        7.36     18.24 o
   9   8   3        2.77      -21.18     21.18 o
 -10   9   3       11.36       22.33     20.81 o
  -9   9   3        0.08       -3.52     19.59 o
  -8   9   3      112.67      116.21     21.22 o
  -7   9   3        9.94       20.54     17.06 o
  -6   9   3       11.23       -7.51     17.39 o
  -5   9   3      442.24      464.10     25.25 o
  -4   9   3      978.31      894.32     50.13 o
  -3   9   3      111.71      106.30     15.41 o
  -2   9   3      248.00      277.12     18.05 o
  -1   9   3       39.87       57.24     13.48 o
   0   9   3      296.03      304.71     17.47 o
   1   9   3     1519.10     1516.97     87.62 o
   2   9   3     1315.14     1407.37     63.14 o
   3   9   3       13.62       15.88     13.40 o
   4   9   3        0.63      -14.44     14.44 o
   5   9   3       18.17       28.04     15.14 o
   6   9   3       20.43       30.50     17.58 o
   7   9   3       41.79       32.24     20.21 o
   8   9   3      114.89      135.81     21.57 o
   9   9   3       10.00       -2.46     20.31 o
 -10  10   3        1.52       20.21     20.76 o
  -9  10   3        0.00        3.62     18.61 o
  -8  10   3        0.47       12.99     17.37 o
  -7  10   3       90.74       89.13     20.12 o
  -6  10   3       22.77       42.17     16.63 o
  -5  10   3      192.32      212.81     20.64 o
  -4  10   3      993.08     1040.06     52.09 o
  -3  10   3       82.04       87.31     15.59 o
  -2  10   3      518.03      565.49     28.66 o
  -1  10   3       19.90       26.22     12.39 o
   0  10   3      129.57      165.01     15.63 o
   1  10   3      401.05      403.67     20.58 o
   2  10   3      479.25      449.39     35.39 o
   3  10   3        1.33       -4.05     13.92 o
   4  10   3       12.05       11.81     13.96 o
   5  10   3      163.94      150.08     20.93 o
   6  10   3      102.56       90.71     20.80 o
   7  10   3       33.63        0.00     20.29 o
   8  10   3        5.22       18.07     19.52 o
   9  10   3        0.04      -12.61     20.08 o
  -9  11   3       48.96       55.47     21.45 o
  -8  11   3      173.59      165.14     23.93 o
  -7  11   3      277.03      244.47     24.80 o
  -6  11   3      108.01       75.69     21.16 o
  -5  11   3      159.94      173.41     19.46 o
  -4  11   3      414.60      432.99     23.95 o
  -3  11   3      247.65      235.04     19.83 o
  -2  11   3      170.43      197.91     17.27 o
  -1  11   3       43.80       48.93     13.40 o
   0  11   3       65.08       66.16     13.73 o
   1  11   3       21.32        8.29     14.17 o
   2  11   3      147.45      136.56     17.81 o
   3  11   3       54.22       48.02     15.51 o
   4  11   3        0.22       13.24     15.26 o
   5  11   3      131.55      134.36     20.56 o
   6  11   3        0.14      -10.42     16.88 o
   7  11   3        6.93        9.45     18.82 o
   8  11   3        8.03       43.20     18.36 o
   9  11   3        1.93        2.59     21.16 o
  -9  12   3        0.02        7.65     20.93 o
  -8  12   3      251.74      253.19     27.13 o
  -7  12   3        2.92       -7.28     17.83 o
  -6  12   3        2.39       -2.83     17.85 o
  -5  12   3       88.68       92.28     18.53 o
  -4  12   3      163.32      201.08     18.99 o
  -3  12   3       74.73       89.07     15.95 o
  -2  12   3      152.17      148.80     18.30 o
  -1  12   3       44.12       35.10     14.56 o
   0  12   3       92.56      109.53     15.18 o
   1  12   3        0.00       28.81     12.22 o
   2  12   3      155.31      152.50     17.93 o
   3  12   3      462.20      476.24     26.22 o
   4  12   3      228.60      258.63     22.33 o
   5  12   3      162.84      168.13     21.38 o
   6  12   3        0.78       -6.91     16.75 o
   7  12   3       17.55       12.00     18.51 o
   8  12   3        1.41       12.08     20.21 o
  -9  13   3        5.91       15.84     19.65 o
  -8  13   3       57.84       23.93     24.05 o
  -7  13   3        0.61       -1.08     18.43 o
  -6  13   3      108.38      112.05     20.31 o
  -5  13   3       57.90       49.16     17.99 o
  -4  13   3        3.25      -17.93     17.93 o
  -3  13   3        0.03       -3.18     14.95 o
  -2  13   3      155.23      163.29     19.07 o
  -1  13   3       19.63       -4.36     15.08 o
   0  13   3        4.01       30.34     13.92 o
   1  13   3       43.73       25.02     16.77 o
   2  13   3       27.00       18.38     16.56 o
   3  13   3       57.38       46.22     18.26 o
   4  13   3        5.98       -1.74     16.07 o
   5  13   3       20.65       11.35     19.25 o
   6  13   3       34.15       23.80     18.78 o
   7  13   3       18.75       29.57     18.76 o
   8  13   3       38.74       36.36     22.09 o
  -8  14   3      351.76      384.87     32.94 o
  -7  14   3       55.41       68.20     20.47 o
  -6  14   3       90.20      100.05     21.20 o
  -5  14   3        2.73        6.74     17.16 o
  -4  14   3       94.62      108.37     19.52 o
  -3  14   3      855.72      907.18     41.94 o
  -2  14   3      915.12      951.29     39.81 o
  -1  14   3     1065.35     1164.64     50.11 o
   0  14   3      455.33      449.12     26.57 o
   1  14   3        2.00       -3.95     16.30 o
   2  14   3      337.91      314.82     24.22 o
   3  14   3      163.03      149.19     20.78 o
   4  14   3      142.74      153.95     21.88 o
   5  14   3        0.59       13.94     18.14 o
   6  14   3       29.14        7.59     20.08 o
   7  14   3       34.65       28.46     19.48 o
   8  14   3       22.54       13.01     20.81 o
  -8  15   3        0.62       -3.89     21.22 o
  -7  15   3        1.51      -21.18     21.18 o
  -6  15   3       12.16       17.52     19.09 o
  -5  15   3        0.12      -17.41     17.41 o
  -4  15   3      149.23      115.05     20.47 o
  -3  15   3        5.86       -9.91     16.98 o
  -2  15   3      106.58      116.87     19.71 o
  -1  15   3      465.50      474.73     31.52 o
   0  15   3      290.64      284.40     24.53 o
   1  15   3        8.00       -1.68     15.84 o
   2  15   3       63.74       75.09     19.17 o
   3  15   3       19.72        9.16     17.79 o
   4  15   3      159.54      160.96     23.10 o
   5  15   3       61.41       54.53     21.74 o
   6  15   3        0.01      -11.37     19.75 o
   7  15   3       10.53       13.61     20.52 o
  -7  16   3       62.44       77.26     23.89 o
  -6  16   3        1.50       16.13     19.61 o
  -5  16   3        4.67       -3.21     20.10 o
  -4  16   3       49.72       42.37     19.44 o
  -3  16   3      211.85      251.35     23.45 o
  -2  16   3       95.83      122.12     17.99 o
  -1  16   3      371.59      385.01     27.13 o
   0  16   3       59.94       60.55     18.30 o
   1  16   3        2.50      -17.31     17.31 o
   2  16   3       30.84       30.73     18.74 o
   3  16   3       82.25       93.52     19.83 o
   4  16   3      640.57      650.45     34.58 o
   5  16   3      423.17      463.14     31.56 o
   6  16   3       14.96       17.89     20.33 o
   7  16   3        1.98       24.57     20.33 o
  -7  17   3       35.67       61.38     21.90 o
  -6  17   3      107.13       89.73     24.92 o
  -5  17   3      332.98      410.64     29.18 o
  -4  17   3        3.93        0.00     20.31 o
  -3  17   3       58.42       88.82     18.63 o
  -2  17   3       86.08       92.81     19.46 o
  -1  17   3      231.49      209.12     22.25 o
   0  17   3       11.86       11.42     16.65 o
   1  17   3        7.25        0.00     17.37 o
   2  17   3       28.12       59.52     17.54 o
   3  17   3       91.87       91.06     21.61 o
   4  17   3      235.72      211.98     26.41 o
   5  17   3       21.22       32.61     20.51 o
   6  17   3        2.28      -11.27     19.27 o
  -6  18   3       69.50       71.47     21.72 o
  -5  18   3       11.38      -21.57     23.29 o
  -4  18   3      121.37      127.08     22.34 o
  -3  18   3       38.74       69.51     19.65 o
  -2  18   3        5.53        8.42     17.74 o
  -1  18   3        5.39       -3.10     17.99 o
   0  18   3       30.03       29.92     19.38 o
   1  18   3       64.30       96.70     20.56 o
   2  18   3        1.06       -6.33     19.36 o
   3  18   3       12.98       46.14     19.77 o
   4  18   3       47.79       38.14     21.65 o
   5  18   3        2.74       30.69     19.77 o
   6  18   3        0.49        7.88     21.84 o
  -6  19   3       80.83       89.96     24.65 o
  -5  19   3       68.72      107.56     23.02 o
  -4  19   3      115.64      191.13     24.73 o
  -3  19   3        6.84        1.16     20.02 o
  -2  19   3       70.97       39.23     20.87 o
  -1  19   3      161.38      126.79     23.41 o
   0  19   3      485.42      497.19     32.70 o
   1  19   3       86.11       84.54     21.92 o
   2  19   3        0.05       46.74     17.62 o
   3  19   3        2.76        2.36     19.71 o
   4  19   3        1.42        7.44     20.37 o
   5  19   3        1.98       31.48     21.55 o
  -5  20   3        4.32      -22.48     22.48 o
  -4  20   3       17.33        7.63     20.21 o
  -3  20   3      134.82      131.10     25.09 o
  -2  20   3       99.78       54.84     21.78 o
  -1  20   3       32.00       38.74     18.76 o
   0  20   3       29.80       39.83     22.52 o
   1  20   3        0.00       16.57     19.29 o
   2  20   3       36.76       29.06     22.02 o
   3  20   3       16.46        7.51     21.05 o
   4  20   3        4.20       27.53     19.65 o
  -4  21   3      111.11      164.29     25.19 o
  -3  21   3        8.85       28.58     21.96 o
  -2  21   3        4.75       40.53     19.94 o
  -1  21   3       23.77       23.72     20.54 o
   0  21   3       34.34       41.11     21.03 o
   1  21   3       24.42       30.19     21.14 o
   2  21   3        2.91       15.41     21.82 o
   3  21   3       75.24       57.06     25.02 o
  -2  22   3       42.22       65.85     24.22 o
  -1  22   3       13.74        5.31     22.40 o
   0  22   3       58.03       72.78     22.96 o
   1  22   3        3.77        2.67     22.50 o
 -10   0   4      114.90      112.21     23.06 o
  -9   0   4      329.72      296.04     30.57 o
  -8   0   4      836.26      763.53     49.14 o
  -7   0   4      104.37      153.89     19.05 o
  -6   0   4      151.05      149.87     18.72 o
  -5   0   4       18.99       28.68     12.90 o
  -4   0   4      327.73      306.08     18.16 o
  -3   0   4     2631.19     2620.73    133.72 o
  -2   0   4      387.86      374.94     23.56 o
  -1   0   4     4328.52     4433.41    181.85 o
   0   0   4      793.05      904.60     41.84 o
   1   0   4      141.71      124.99     14.91 o
   2   0   4     5767.22     5545.38    212.72 o
   3   0   4     6273.56     6274.70    238.30 o
   4   0   4     1704.28     1685.62     85.58 o
   5   0   4       84.37       64.44     18.45 o
   6   0   4     1220.39     1193.18     60.14 o
   7   0   4      438.00      432.79     30.90 o
   8   0   4      448.39      413.28     30.75 o
   9   0   4       18.38       13.44     22.77 o
  10   0   4        0.25       -9.62     23.54 o
 -10   1   4       13.99       23.13     14.93 o
  -9   1   4       13.84       15.43     12.91 o
  -8   1   4       60.20       60.91     16.14 o
  -7   1   4      898.39      748.69     30.12 o
  -6   1   4       72.47       80.42     12.52 o
  -5   1   4      202.03      196.88     14.06 o
  -4   1   4      302.93      295.10     17.56 o
  -3   1   4      456.05      506.80     15.79 o
  -2   1   4       65.95       74.10      8.51 o
  -1   1   4        0.96       -2.66     11.63 o
   0   1   4     2070.52     2262.13     85.71 o
   1   1   4       59.75       58.67      9.15 o
   2   1   4      642.71      706.74     22.74 o
   3   1   4      425.04      451.42     16.01 o
   4   1   4       99.50      120.32     12.08 o
   5   1   4        7.92       -1.50     11.33 o
   6   1   4       34.87       42.31     17.72 o
   7   1   4       32.26       25.71     13.73 o
   8   1   4        2.23       22.22     14.71 o
   9   1   4       18.54        4.23     14.82 o
  10   1   4        0.66        3.29     28.92 o
 -10   2   4       33.37       60.22     22.36 o
  -9   2   4       66.86       65.62     22.11 o
  -8   2   4      209.79      192.74     25.23 o
  -7   2   4      159.02      122.35     21.42 o
  -6   2   4      332.69      302.31     22.33 o
  -5   2   4       29.31       26.35     13.30 o
  -4   2   4      152.29      144.04     15.76 o
  -3   2   4     1136.86     1159.61     50.75 o
  -2   2   4      877.87      887.56     43.76 o
  -1   2   4      877.54      911.86     39.71 o
   0   2   4      140.90      124.89     14.35 o
   1   2   4      161.70      172.95     14.64 o
   2   2   4     1498.46     1431.52     75.61 o
   3   2   4        4.92      -11.06     14.04 o
   4   2   4      163.32      183.31     17.97 o
   5   2   4        0.51        1.49     14.35 o
   6   2   4      114.83      137.82     20.21 o
   7   2   4       88.13       83.82     21.84 o
   8   2   4        3.26      -21.14     21.14 o
   9   2   4       36.05       41.36     21.84 o
  10   2   4        8.74        8.21     21.43 o
 -10   3   4        0.04       -1.26     20.04 o
  -9   3   4       15.58       -2.25     18.38 o
  -8   3   4       96.13      108.24     20.52 o
  -7   3   4       49.25       38.63     18.41 o
  -6   3   4        0.28        5.42     15.57 o
  -5   3   4      326.98      295.92     20.18 o
  -4   3   4        3.59       11.62     11.71 o
  -3   3   4      464.36      460.75     19.89 o
  -2   3   4       13.74       22.40     10.24 o
  -1   3   4        3.01       24.53     10.51 o
   0   3   4      372.68      363.46     19.21 o
   1   3   4      435.08      527.09     28.33 o
   2   3   4        1.42        8.05     12.59 o
   3   3   4        6.83       14.25     12.68 o
   4   3   4      268.66      252.31     20.51 o
   5   3   4       30.94        3.00     16.73 o
   6   3   4       11.70      -18.34     18.34 o
   7   3   4       46.84       54.85     21.53 o
   8   3   4      310.40      276.15     27.73 o
   9   3   4        1.44        8.58     21.47 o
  10   3   4       45.52        0.00     25.67 o
 -10   4   4        0.10       10.22     19.59 o
  -9   4   4       91.50       87.40     21.14 o
  -8   4   4       16.10       40.27     16.85 o
  -7   4   4       85.09       86.49     20.29 o
  -6   4   4       99.00      111.37     17.14 o
  -5   4   4      100.46      115.79     16.52 o
  -4   4   4      314.15      318.71     19.48 o
  -3   4   4      866.20      851.76     45.54 o
  -2   4   4      183.26      163.32     15.14 o
  -1   4   4      173.41      166.11     14.64 o
   0   4   4       31.27       47.71     10.96 o
   1   4   4       44.33       62.43     11.73 o
   2   4   4       95.89       96.45     15.76 o
   3   4   4      236.84      256.05     18.47 o
   4   4   4      636.95      630.10     35.16 o
   5   4   4       80.62       93.42     18.51 o
   6   4   4       60.25       45.79     18.43 o
   7   4   4       12.21      -20.45     20.45 o
   8   4   4       85.76       78.13     22.03 o
   9   4   4       65.19       69.34     23.16 o
 -10   5   4       25.18       14.23     18.98 o
  -9   5   4        9.09       -5.77     16.96 o
  -8   5   4       36.62       45.06     18.99 o
  -7   5   4       22.69       -3.64     17.87 o
  -6   5   4      510.89      471.38     24.90 o
  -5   5   4      875.04      927.28     46.88 o
  -4   5   4      241.14      232.84     18.55 o
  -3   5   4      167.19      173.49     16.79 o
  -2   5   4      250.76      304.57     17.87 o
  -1   5   4       69.42       69.82     11.93 o
   0   5   4      793.71      756.07     43.95 o
   1   5   4     1081.30      991.46     52.84 o
   2   5   4      236.26      276.60     16.38 o
   3   5   4       28.75       41.57     13.36 o
   4   5   4       50.63       64.36     13.84 o
   5   5   4      124.29      118.38     18.84 o
   6   5   4      111.32      131.39     20.58 o
   7   5   4        0.65      -18.51     18.51 o
   8   5   4       26.39       12.30     22.21 o
   9   5   4       25.57      -22.31     22.31 o
 -10   6   4       95.86       45.25     27.59 o
  -9   6   4       15.36       21.38     19.75 o
  -8   6   4      220.69      260.45     23.89 o
  -7   6   4       22.99       31.12     16.75 o
  -6   6   4      203.84      198.56     21.16 o
  -5   6   4       39.50       33.90     15.04 o
  -4   6   4        0.41       12.93     12.70 o
  -3   6   4       72.81       39.23     15.20 o
  -2   6   4      140.76      159.01     16.90 o
  -1   6   4       11.17       14.77     11.73 o
   0   6   4      154.14      199.84     16.05 o
   1   6   4      199.24      213.84     17.64 o
   2   6   4       24.29       11.40     13.55 o
   3   6   4        2.16       -3.27     12.84 o
   4   6   4       16.63       20.97     14.70 o
   5   6   4      196.61      198.41     20.91 o
   6   6   4        0.20       11.73     17.74 o
   7   6   4        0.43        1.01     18.94 o
   8   6   4        0.96       -3.41     20.93 o
   9   6   4        1.74      -22.19     22.19 o
 -10   7   4       22.33       58.28     23.27 o
  -9   7   4       61.34       54.58     23.85 o
  -8   7   4       43.21       69.38     19.07 o
  -7   7   4      236.52      218.04     23.54 o
  -6   7   4     1073.58     1133.08     50.87 o
  -5   7   4      799.57      748.25     36.46 o
  -4   7   4      255.67      242.23     20.54 o
  -3   7   4        5.83        0.00     12.68 o
  -2   7   4      194.63      227.34     16.56 o
  -1   7   4     1540.10     1455.12     80.32 o
   0   7   4     1694.82     1811.32     76.85 o
   1   7   4       13.59       16.63     11.33 o
   2   7   4        2.53       15.10     12.24 o
   3   7   4      184.71      195.06     18.18 o
   4   7   4       21.94        0.76     16.44 o
   5   7   4       41.22       44.94     17.29 o
   6   7   4      149.87      138.37     22.50 o
   7   7   4       97.02      104.91     22.02 o
   8   7   4       25.44       40.68     19.90 o
   9   7   4        5.82        1.30     21.86 o
 -10   8   4       47.08       62.27     24.80 o
  -9   8   4       75.90      121.67     24.96 o
  -8   8   4      317.56      410.70     29.30 o
  -7   8   4      291.59      250.63     25.50 o
  -6   8   4       93.37      120.36     18.59 o
  -5   8   4       46.74       30.05     17.14 o
  -4   8   4     1499.01     1572.91     72.55 o
  -3   8   4     1285.55     1158.43     70.31 o
  -2   8   4      766.54      727.53     27.13 o
  -1   8   4       93.30       66.70     14.62 o
   0   8   4        5.59      -12.20     12.99 o
   1   8   4       72.43       74.66     14.81 o
   2   8   4     1034.28     1081.35     54.60 o
   3   8   4      351.84      363.19     23.24 o
   4   8   4      298.93      279.50     23.80 o
   5   8   4       67.00       72.42     17.54 o
   6   8   4       18.68       24.90     19.25 o
   7   8   4        0.60      -16.01     21.01 o
   8   8   4       38.17       54.76     22.33 o
   9   8   4       39.65       39.81     23.24 o
  -9   9   4       19.44       39.48     17.43 o
  -8   9   4        0.06      -19.11     19.11 o
  -7   9   4        0.06        5.15     18.03 o
  -6   9   4       87.47       68.99     20.97 o
  -5   9   4        1.72       14.41     15.24 o
  -4   9   4      399.33      427.41     25.29 o
  -3   9   4      234.07      203.13     19.46 o
  -2   9   4        9.61        2.73     13.59 o
  -1   9   4        0.14        5.85     13.17 o
   0   9   4        0.01       30.46     12.37 o
   1   9   4      124.16      104.31     16.85 o
   2   9   4       58.69       46.08     15.88 o
   3   9   4       25.30       50.92     14.83 o
   4   9   4        3.09        8.15     16.42 o
   5   9   4        7.20        5.38     17.56 o
   6   9   4        5.31        3.97     18.10 o
   7   9   4       12.02        8.79     17.91 o
   8   9   4       27.95       30.55     20.56 o
   9   9   4       11.77       35.32     21.12 o
  -9  10   4       27.70       41.92     22.07 o
  -8  10   4       41.53       44.92     20.33 o
  -7  10   4        2.07        8.56     18.20 o
  -6  10   4        8.25       16.50     17.43 o
  -5  10   4        6.96       14.17     17.02 o
  -4  10   4      106.11      128.24     18.26 o
  -3  10   4      255.85      264.82     20.80 o
  -2  10   4      630.85      649.48     27.28 o
  -1  10   4      218.98      201.64     19.19 o
   0  10   4      122.86      129.52     16.90 o
   1  10   4      188.38      189.68     18.36 o
   2  10   4       85.56       68.64     17.85 o
   3  10   4       59.66       74.04     17.76 o
   4  10   4       12.45        7.67     17.66 o
   5  10   4        0.02      -11.19     18.28 o
   6  10   4       30.22       -2.05     18.76 o
   7  10   4        6.68       10.22     16.81 o
   8  10   4        1.25       -5.05     21.11 o
  -9  11   4        5.01       -1.36     21.38 o
  -8  11   4       74.00      105.12     21.24 o
  -7  11   4       43.61       54.37     20.00 o
  -6  11   4       30.67      -19.77     19.77 o
  -5  11   4      252.41      218.10     22.87 o
  -4  11   4        1.89      -17.39     17.39 o
  -3  11   4        0.04        9.68     15.70 o
  -2  11   4        0.01      -14.93     14.93 o
  -1  11   4        6.74        6.66     14.99 o
   0  11   4        2.15        6.64     14.41 o
   1  11   4        0.18       -6.02     13.90 o
   2  11   4       73.62       83.38     17.74 o
   3  11   4       10.52        4.18     17.72 o
   4  11   4       12.71        0.89     18.72 o
   5  11   4       44.13       17.64     21.07 o
   6  11   4       60.62       71.95     19.71 o
   7  11   4       12.34       16.56     18.82 o
   8  11   4        0.15      -18.26     22.05 o
  -9  12   4       13.57       61.26     22.98 o
  -8  12   4       67.30       48.10     22.65 o
  -7  12   4        1.22       -2.30     18.90 o
  -6  12   4        2.08       -8.44     17.68 o
  -5  12   4        0.56      -17.04     17.04 o
  -4  12   4      205.71      185.75     22.11 o
  -3  12   4       59.84       66.65     18.94 o
  -2  12   4       98.47      105.66     18.34 o
  -1  12   4        0.17       -2.36     14.99 o
   0  12   4      128.09      127.23     19.05 o
   1  12   4        0.23        1.61     15.97 o
   2  12   4       55.51       45.81     18.82 o
   3  12   4      223.03      279.36     23.14 o
   4  12   4       48.94       12.28     21.49 o
   5  12   4      145.96      155.64     22.07 o
   6  12   4       12.18       13.40     20.31 o
   7  12   4        4.65      -19.59     22.11 o
   8  12   4        2.18        0.00     22.40 o
  -8  13   4       25.19       38.09     23.84 o
  -7  13   4       85.15      100.96     23.16 o
  -6  13   4      306.66      334.82     27.92 o
  -5  13   4      287.20      307.87     27.69 o
  -4  13   4      245.30      231.33     23.45 o
  -3  13   4        0.44       -3.62     17.35 o
  -2  13   4       20.08       32.20     17.85 o
  -1  13   4       38.42       44.38     17.62 o
   0  13   4      188.23      199.01     21.84 o
   1  13   4      449.55      410.37     26.57 o
   2  13   4      683.70      704.53     37.54 o
   3  13   4      162.78      156.30     22.79 o
   4  13   4       71.70       34.78     20.04 o
   5  13   4       40.70       45.00     20.83 o
   6  13   4        1.41      -16.30     20.29 o
   7  13   4        1.24       15.26     19.94 o
  -8  14   4        8.13        1.36     23.91 o
  -7  14   4        3.76       -1.26     21.45 o
  -6  14   4       16.21        9.26     19.09 o
  -5  14   4       52.29       15.06     20.81 o
  -4  14   4        0.45       -3.02     18.24 o
  -3  14   4       51.87       46.03     18.47 o
  -2  14   4       37.47        2.77     19.01 o
  -1  14   4        9.43        6.23     18.03 o
   0  14   4       93.41       75.63     20.35 o
   1  14   4      190.90      199.98     23.87 o
   2  14   4       32.09       51.47     20.00 o
   3  14   4       41.40       57.00     19.52 o
   4  14   4        6.21        0.00     19.67 o
   5  14   4       60.90       49.41     21.90 o
   6  14   4        2.78      -20.51     20.51 o
   7  14   4        6.92        6.60     22.17 o
  -7  15   4      144.25      119.02     26.64 o
  -6  15   4      143.92      118.79     25.25 o
  -5  15   4      213.95      217.23     25.71 o
  -4  15   4       45.19       79.95     19.27 o
  -3  15   4      159.27      163.58     22.91 o
  -2  15   4      150.69      153.18     22.31 o
  -1  15   4      373.74      365.04     26.80 o
   0  15   4      569.07      564.19     30.88 o
   1  15   4      453.46      479.75     28.97 o
   2  15   4      138.33      135.95     22.77 o
   3  15   4       42.33        6.23     22.33 o
   4  15   4       87.70       96.83     23.91 o
   5  15   4       91.66      144.83     23.35 o
   6  15   4      332.06      349.11     32.59 o
   7  15   4        8.61      -16.50     23.35 o
  -7  16   4       11.94       -4.10     22.58 o
  -6  16   4        4.50       27.96     19.87 o
  -5  16   4      108.11       75.03     23.97 o
  -4  16   4      127.13      146.38     24.92 o
  -3  16   4      177.91      171.15     24.80 o
  -2  16   4        2.62      -18.82     18.82 o
  -1  16   4      192.10      195.54     24.13 o
   0  16   4       11.22       30.21     19.11 o
   1  16   4       14.82       22.46     19.32 o
   2  16   4        2.29       35.76     17.60 o
   3  16   4        3.11       -4.40     20.00 o
   4  16   4       46.07       67.23     17.87 o
   5  16   4      253.03      256.98     27.67 o
   6  16   4        1.92       31.85     23.87 o
  -6  17   4      103.25      157.38     26.08 o
  -5  17   4       13.30      -22.91     22.91 o
  -4  17   4        4.95       10.71     18.99 o
  -3  17   4       34.41        7.98     22.54 o
  -2  17   4       21.60      -20.43     20.43 o
  -1  17   4       10.36       19.29     19.48 o
   0  17   4       21.79       28.89     19.32 o
   1  17   4      112.87      132.29     23.97 o
   2  17   4        2.64       18.94     18.88 o
   3  17   4       68.78       46.41     22.13 o
   4  17   4       11.07        4.88     20.64 o
   5  17   4       81.02       98.58     26.14 o
   6  17   4       55.20        1.39     25.91 o
  -6  18   4       78.58       57.08     24.53 o
  -5  18   4       46.73       30.21     22.94 o
  -4  18   4       77.95      106.77     22.23 o
  -3  18   4       97.85      111.08     22.79 o
  -2  18   4        1.31      -21.90     21.90 o
  -1  18   4       12.30        9.10     20.89 o
   0  18   4        7.88        9.08     18.53 o
   1  18   4        0.25      -20.16     20.16 o
   2  18   4      121.97      158.19     22.07 o
   3  18   4        1.23      -18.39     20.89 o
   4  18   4       18.99       16.73     21.16 o
   5  18   4       62.28       93.97     25.06 o
  -5  19   4        5.14       29.02     20.47 o
  -4  19   4        4.21        7.92     20.68 o
  -3  19   4       18.32       11.44     22.79 o
  -2  19   4       31.39       70.58     21.11 o
  -1  19   4       35.01        8.44     20.52 o
   0  19   4       65.07       82.00     21.76 o
   1  19   4       48.65       40.25     21.86 o
   2  19   4        7.55      -22.27     22.27 o
   3  19   4        4.66       15.53     21.03 o
   4  19   4        2.76      -14.91     22.29 o
  -4  20   4       31.75       23.66     23.08 o
  -3  20   4      109.86      125.01     25.17 o
  -2  20   4      287.63      300.47     32.18 o
  -1  20   4        1.66        8.96     20.35 o
   0  20   4       18.13        0.00     21.71 o
   1  20   4       44.54       37.49     21.43 o
   2  20   4       15.39       19.83     23.00 o
   3  20   4        6.61       25.97     23.95 o
  -2  21   4       24.83      -12.49     25.56 o
  -1  21   4       14.60       31.17     21.72 o
   0  21   4        5.71        5.42     19.27 o
   1  21   4       20.58       47.88     22.21 o
 -10   1   5        0.23       21.02     34.48 o
  -9   1   5       90.84       82.03     16.33 o
  -8   1   5      141.63       94.24     19.17 o
  -7   1   5      340.00      331.03     18.95 o
  -6   1   5      269.86      249.78     17.76 o
  -5   1   5      107.25      105.71     27.38 o
  -4   1   5       51.35       31.01     11.13 o
  -3   1   5       40.16       52.92      9.97 o
  -2   1   5      342.60      327.61     15.75 o
  -1   1   5      289.15      271.04     19.45 o
   0   1   5     1107.58     1119.02     40.51 o
   1   1   5      297.17      298.24     13.64 o
   2   1   5       23.42       14.49     10.69 o
   3   1   5       68.57       64.74     12.46 o
   4   1   5      150.31      144.91     20.34 o
   5   1   5      240.52      206.50     18.12 o
   6   1   5      232.35      211.59     18.13 o
   7   1   5      124.32      119.64     15.92 o
   8   1   5        0.08      -13.24     15.53 o
   9   1   5        5.34        1.38     17.10 o
 -10   2   5       39.49       76.33     21.63 o
  -9   2   5       33.80       45.58     21.49 o
  -8   2   5        6.95       -6.80     20.78 o
  -7   2   5       19.70       59.91     18.59 o
  -6   2   5       33.45       20.97     16.98 o
  -5   2   5      201.09      185.24     20.00 o
  -4   2   5        7.73       21.01     14.06 o
  -3   2   5       22.40       24.98     13.90 o
  -2   2   5       65.89       36.01     14.54 o
  -1   2   5       11.26       10.30     12.22 o
   0   2   5        0.14       13.32     11.17 o
   1   2   5        1.35       -3.12     13.19 o
   2   2   5        4.77        9.27     15.86 o
   3   2   5       11.59      -17.21     17.31 o
   4   2   5       25.76       26.00     17.95 o
   5   2   5      575.74      522.00     29.68 o
   6   2   5        3.63       -5.83     20.49 o
   7   2   5       23.64        9.76     21.84 o
   8   2   5        4.73       14.54     19.01 o
   9   2   5        0.28      -23.45     23.45 o
 -10   3   5        1.28      -18.51     22.29 o
  -9   3   5        1.22       11.48     19.15 o
  -8   3   5      174.88      202.40     23.53 o
  -7   3   5      284.21      263.60     25.97 o
  -6   3   5       17.22       -0.93     18.05 o
  -5   3   5       35.36       38.38     16.44 o
  -4   3   5      104.62       92.90     17.23 o
  -3   3   5        2.11        3.52     12.80 o
  -2   3   5      258.43      249.29     18.84 o
  -1   3   5      417.72      389.44     21.45 o
   0   3   5      159.77      170.41     16.15 o
   1   3   5       45.45       61.75     13.07 o
   2   3   5      122.47      122.70     16.05 o
   3   3   5       29.85       32.76     16.69 o
   4   3   5      591.24      573.64     35.57 o
   5   3   5      582.64      530.27     34.87 o
   6   3   5        5.28       35.36     17.85 o
   7   3   5        0.30      -20.43     20.43 o
   8   3   5        0.79       34.21     20.66 o
   9   3   5        4.62       21.80     23.29 o
 -10   4   5       92.60      127.91     25.33 o
  -9   4   5       23.17       46.45     21.20 o
  -8   4   5       29.01       19.69     21.57 o
  -7   4   5      321.96      332.86     28.06 o
  -6   4   5      283.50      297.10     24.73 o
  -5   4   5      152.68      147.76     19.30 o
  -4   4   5      542.23      508.71     28.15 o
  -3   4   5     1087.28     1117.28     49.22 o
  -2   4   5       84.45      100.43     14.83 o
  -1   4   5      432.69      421.70     21.43 o
   0   4   5       71.42       72.84     14.41 o
   1   4   5       38.10       37.20     14.08 o
   2   4   5      452.34      451.44     31.04 o
   3   4   5      310.63      302.52     20.66 o
   4   4   5       73.05       65.00     18.07 o
   5   4   5      254.10      249.43     24.90 o
   6   4   5        5.65      -20.97     20.97 o
   7   4   5        0.14        9.97     19.48 o
   8   4   5        0.04        7.42     21.40 o
   9   4   5        7.98       42.66     24.11 o
 -10   5   5       42.09       72.75     24.76 o
  -9   5   5       16.52      -10.46     22.79 o
  -8   5   5        1.38       25.87     19.87 o
  -7   5   5      122.99      129.13     22.65 o
  -6   5   5      189.32      216.11     22.65 o
  -5   5   5       16.51      -11.29     17.79 o
  -4   5   5       16.09        3.99     15.72 o
  -3   5   5        9.39       35.61     15.32 o
  -2   5   5      161.04      174.65     16.21 o
  -1   5   5      746.65      738.28     39.07 o
   0   5   5       68.59       69.30     14.02 o
   1   5   5        0.20       23.54     12.74 o
   2   5   5        2.08      -14.85     14.85 o
   3   5   5       13.39       38.13     15.99 o
   4   5   5        6.42       35.74     17.99 o
   5   5   5       35.60       10.98     20.29 o
   6   5   5        1.73       18.24     17.74 o
   7   5   5        2.48       20.27     20.99 o
   8   5   5        2.86       13.77     21.45 o
   9   5   5       16.81       20.89     23.99 o
  -9   6   5       65.02       87.54     23.04 o
  -8   6   5        1.52       13.92     18.84 o
  -7   6   5       69.90      118.25     19.98 o
  -6   6   5        9.12       -7.59     18.39 o
  -5   6   5       29.59       14.68     17.81 o
  -4   6   5     1118.82     1093.10     60.68 o
  -3   6   5      609.77      593.04     30.50 o
  -2   6   5        6.36       18.36     13.44 o
  -1   6   5      727.64      659.59     28.37 o
   0   6   5      118.69      106.48     16.03 o
   1   6   5       45.10       50.15     14.08 o
   2   6   5      810.12      665.24     47.17 o
   3   6   5      111.67      122.51     19.03 o
   4   6   5       40.98       63.16     18.86 o
   5   6   5       68.09       50.59     20.91 o
   6   6   5        2.17        7.24     19.65 o
   7   6   5        0.39        0.00     20.45 o
   8   6   5        2.29        3.81     22.15 o
  -9   7   5       44.21       48.54     22.31 o
  -8   7   5       41.97       54.51     22.79 o
  -7   7   5      103.09       83.63     22.44 o
  -6   7   5      301.49      322.35     26.14 o
  -5   7   5       14.13       17.81     17.08 o
  -4   7   5       67.16       36.17     18.49 o
  -3   7   5       26.99       29.26     15.24 o
  -2   7   5        6.71       -4.41     14.41 o
  -1   7   5      862.07      834.82     41.78 o
   0   7   5       15.23       -9.29     15.14 o
   1   7   5       10.49       21.26     13.30 o
   2   7   5      453.68      463.89     26.00 o
   3   7   5      297.40      307.17     24.01 o
   4   7   5      116.31      113.00     20.35 o
   5   7   5       59.18       81.77     19.81 o
   6   7   5        7.81        8.58     20.04 o
   7   7   5       91.44       77.02     22.63 o
   8   7   5       30.07       15.74     23.39 o
  -9   8   5       92.16       71.06     25.62 o
  -8   8   5       67.34      121.38     20.97 o
  -7   8   5        9.25       16.52     17.39 o
  -6   8   5       91.49      103.38     20.45 o
  -5   8   5      203.14      163.94     22.87 o
  -4   8   5     1241.76     1230.71     55.30 o
  -3   8   5        6.93        0.00     15.10 o
  -2   8   5       60.98       41.42     16.17 o
  -1   8   5       24.77       23.89     14.68 o
   0   8   5       54.91       65.74     16.11 o
   1   8   5      312.57      270.07     22.33 o
   2   8   5       70.84       90.44     17.41 o
   3   8   5      313.53      296.69     24.46 o
   4   8   5       68.38       46.94     21.11 o
   5   8   5       31.36       23.08     19.50 o
   6   8   5        0.03        2.21     18.74 o
   7   8   5        4.75        8.50     20.85 o
   8   8   5        6.05        6.70     20.99 o
  -9   9   5        4.06      -10.98     22.96 o
  -8   9   5       87.03      100.98     22.75 o
  -7   9   5       92.58      107.79     22.21 o
  -6   9   5      793.33      746.10     35.84 o
  -5   9   5       67.83       58.26     18.90 o
  -4   9   5      103.21      136.80     19.79 o
  -3   9   5      231.40      221.06     20.31 o
  -2   9   5      447.50      431.30     26.28 o
  -1   9   5      128.83      142.45     18.53 o
   0   9   5      404.08      373.64     23.78 o
   1   9   5       52.77       69.67     17.04 o
   2   9   5      405.06      405.45     25.48 o
   3   9   5      355.90      347.85     26.55 o
   4   9   5       93.49       95.44     22.13 o
   5   9   5       53.13       69.47     19.36 o
   6   9   5        0.22      -20.64     20.64 o
   7   9   5        0.30       24.92     20.10 o
   8   9   5        0.31      -12.35     23.64 o
  -9  10   5        9.23       14.10     22.27 o
  -8  10   5        3.95      -17.97     19.29 o
  -7  10   5        4.86      -18.63     18.63 o
  -6  10   5      552.87      533.23     30.77 o
  -5  10   5        2.20       28.79     16.28 o
  -4  10   5      102.57      116.80     19.79 o
  -3  10   5        4.88       -7.88     17.12 o
  -2  10   5      109.98      129.79     18.18 o
  -1  10   5       33.37       44.42     17.33 o
   0  10   5      750.14      714.50     41.57 o
   1  10   5      965.36     1016.07     53.92 o
   2  10   5       74.35       48.12     19.32 o
   3  10   5        0.03       39.81     16.85 o
   4  10   5       28.66        7.94     19.79 o
   5  10   5        0.11       11.81     18.76 o
   6  10   5       17.73       11.71     22.17 o
   7  10   5        2.69       35.92     21.24 o
   8  10   5       13.12      -24.13     24.13 o
  -8  11   5       26.60       39.69     21.51 o
  -7  11   5       92.93      117.61     22.85 o
  -6  11   5        4.87       22.33     19.59 o
  -5  11   5       39.21        2.07     20.33 o
  -4  11   5      139.61      180.31     21.88 o
  -3  11   5      258.08      290.58     23.70 o
  -2  11   5        5.87       48.72     16.96 o
  -1  11   5      367.96      357.65     25.62 o
   0  11   5      508.57      500.74     27.44 o
   1  11   5      112.68       65.39     21.03 o
   2  11   5       92.54       52.30     21.38 o
   3  11   5      196.45      180.01     23.24 o
   4  11   5        1.30       44.44     18.12 o
   5  11   5        7.60      -20.29     20.29 o
   6  11   5        3.09      -20.97     20.97 o
   7  11   5        0.82       23.82     21.49 o
  -8  12   5       10.22       16.40     21.71 o
  -7  12   5       23.16       30.17     21.34 o
  -6  12   5       12.15       20.89     18.63 o
  -5  12   5        2.28      -10.80     18.96 o
  -4  12   5       26.28       17.25     17.74 o
  -3  12   5       43.26       69.55     18.34 o
  -2  12   5       72.65       34.50     18.45 o
  -1  12   5       60.00       55.69     19.13 o
   0  12   5       81.02       85.83     20.81 o
   1  12   5       86.90      106.96     20.52 o
   2  12   5       88.61       94.45     20.49 o
   3  12   5      348.43      357.71     26.72 o
   4  12   5        0.68      -14.02     19.21 o
   5  12   5        6.27       39.44     16.73 o
   6  12   5        0.74       15.06     20.16 o
   7  12   5        1.55       15.03     21.67 o
  -8  13   5        5.85        9.89     23.80 o
  -7  13   5       86.76       73.06     22.44 o
  -6  13   5       39.26       27.82     20.29 o
  -5  13   5       18.30       25.97     19.54 o
  -4  13   5       60.18       30.86     19.48 o
  -3  13   5       46.24       50.79     19.65 o
  -2  13   5       13.00       19.65     16.73 o
  -1  13   5       24.81        1.92     18.92 o
   0  13   5       91.32      107.87     21.18 o
   1  13   5       15.83       46.06     18.86 o
   2  13   5       73.62       92.20     19.89 o
   3  13   5      280.88      276.29     27.94 o
   4  13   5       44.14       47.36     22.44 o
   5  13   5       23.20        6.04     21.71 o
   6  13   5       29.07       57.35     20.27 o
   7  13   5        8.37        1.41     24.03 o
  -7  14   5        0.25       21.69     21.18 o
  -6  14   5       14.94        6.31     20.91 o
  -5  14   5      398.34      341.50     29.55 o
  -4  14   5      219.67      272.65     26.49 o
  -3  14   5      601.78      607.27     32.37 o
  -2  14   5      270.48      267.46     26.51 o
  -1  14   5       67.59       40.66     19.71 o
   0  14   5       36.07       38.65     19.34 o
   1  14   5       61.53       37.22     21.18 o
   2  14   5        6.63       18.12     20.72 o
   3  14   5      766.56      710.65     38.24 o
   4  14   5        2.76       23.60     19.46 o
   5  14   5        1.88        1.26     21.42 o
   6  14   5        0.08      -24.32     24.32 o
  -7  15   5        2.33       29.62     22.54 o
  -6  15   5       31.23       72.44     19.65 o
  -5  15   5        2.90        7.42     20.12 o
  -4  15   5        6.54       23.47     19.13 o
  -3  15   5        4.32       42.79     19.36 o
  -2  15   5       21.14        0.00     20.76 o
  -1  15   5        3.01       15.03     18.08 o
   0  15   5       16.69      -10.75     18.67 o
   1  15   5       48.76       22.91     20.25 o
   2  15   5       40.69       37.06     21.03 o
   3  15   5       45.28       23.43     22.11 o
   4  15   5       13.06       28.42     19.58 o
   5  15   5        4.53       -1.32     22.29 o
   6  15   5       51.49       62.02     26.14 o
  -6  16   5       22.11       34.39     21.36 o
  -5  16   5       34.84       37.62     22.44 o
  -4  16   5       42.75       44.42     22.42 o
  -3  16   5       17.72      -11.87     20.60 o
  -2  16   5      134.01      111.94     23.33 o
  -1  16   5       14.10        3.41     19.54 o
   0  16   5      146.40      156.49     23.56 o
   1  16   5      209.53      211.71     25.77 o
   2  16   5      127.00      121.83     23.56 o
   3  16   5       29.92       27.09     24.24 o
   4  16   5       13.62       20.72     21.88 o
   5  16   5       34.16        1.37     26.76 o
  -5  17   5       93.10      118.31     25.02 o
  -4  17   5       10.77        0.00     21.30 o
  -3  17   5       71.02      109.96     22.21 o
  -2  17   5      199.44      226.50     27.82 o
  -1  17   5       34.44       17.97     22.03 o
   0  17   5       51.04       69.47     22.85 o
   1  17   5       15.13       17.00     21.30 o
   2  17   5       16.35       -8.73     23.43 o
   3  17   5        0.04       -9.06     20.74 o
   4  17   5        5.39      -24.78     24.78 o
  -4  18   5       33.65       10.90     22.98 o
  -3  18   5        1.54        1.32     21.65 o
  -2  18   5        7.69       14.13     19.63 o
  -1  18   5       20.59       10.17     20.95 o
   0  18   5      181.70      157.46     26.31 o
   1  18   5      105.25       75.88     25.75 o
   2  18   5        0.29      -22.19     22.19 o
   3  18   5        1.66        0.00     22.11 o
  -3  19   5        1.15       -8.33     20.66 o
  -2  19   5        3.88       27.13     20.81 o
  -1  19   5       50.99       89.78     22.79 o
   0  19   5       16.14       10.73     23.06 o
   1  19   5       25.69       33.92     23.06 o
   2  19   5       19.76       20.83     21.11 o
  -1  20   5       15.43      -23.62     23.62 o
   0  20   5       11.59        8.48     22.98 o
  -9   0   6       18.07       34.76     24.78 o
  -8   0   6       59.07       61.57     26.06 o
  -7   0   6        8.44       33.54     20.31 o
  -6   0   6      234.22      199.32     26.08 o
  -5   0   6      118.32       94.66     22.96 o
  -4   0   6      533.82      510.65     29.37 o
  -3   0   6       73.84       61.77     18.39 o
  -2   0   6        0.42      -18.39     18.39 o
  -1   0   6       44.38       61.40     17.23 o
   0   0   6       99.12      134.28     20.33 o
   1   0   6       15.48       -5.27     19.46 o
   2   0   6      137.66      173.93     22.36 o
   3   0   6        8.69       16.69     21.09 o
   4   0   6       37.83       12.72     26.89 o
   5   0   6       68.68       47.46     25.97 o
   6   0   6      109.66       66.10     28.48 o
   7   0   6       22.50      -28.13     28.13 o
   8   0   6       15.80       23.22     28.75 o
  -9   1   6        0.14       19.59     16.59 o
  -8   1   6        1.47       41.74     14.93 o
  -7   1   6        7.04        8.53     23.64 o
  -6   1   6       30.86       27.17     26.10 o
  -5   1   6      299.35      274.23     22.40 o
  -4   1   6        2.89       -7.17     13.39 o
  -3   1   6      236.16      244.53     16.59 o
  -2   1   6        0.26       22.69     11.61 o
  -1   1   6       46.97       33.17     13.00 o
   0   1   6        6.84       15.18     21.01 o
   1   1   6        0.23      -10.01     13.23 o
   2   1   6       67.75       39.62     30.91 o
   3   1   6      356.20      299.32     20.25 o
   4   1   6      233.96      190.40     20.72 o
   5   1   6       68.49       78.89     17.93 o
   6   1   6        1.54        0.13     17.37 o
   7   1   6       34.16        3.91     19.11 o
   8   1   6        3.62        8.01     49.62 o
  -9   2   6       85.94      115.52     25.98 o
  -8   2   6       34.44       41.32     24.78 o
  -7   2   6      155.86      136.37     24.92 o
  -6   2   6      948.76      849.94     49.57 o
  -5   2   6      195.60      174.19     24.61 o
  -4   2   6       10.22       30.23     18.38 o
  -3   2   6      903.63      879.47     36.40 o
  -2   2   6       71.33       56.36     18.01 o
  -1   2   6      157.68      147.52     21.92 o
   0   2   6       72.35      101.25     17.68 o
   1   2   6      243.33      278.45     23.72 o
   2   2   6      444.70      382.20     27.69 o
   3   2   6      539.52      445.71     32.47 o
   4   2   6       69.77       40.45     23.97 o
   5   2   6       81.07       57.31     25.71 o
   6   2   6       10.72        4.84     24.01 o
   7   2   6       21.58       13.32     25.62 o
   8   2   6        0.89       22.05     25.85 o
  -9   3   6       33.77       68.89     25.31 o
  -8   3   6       83.08       76.37     25.71 o
  -7   3   6      227.39      215.89     27.75 o
  -6   3   6      164.31      143.01     24.57 o
  -5   3   6       60.38       38.18     21.11 o
  -4   3   6      723.42      686.41     44.09 o
  -3   3   6      371.77      347.83     26.20 o
  -2   3   6      123.88      126.75     19.27 o
  -1   3   6       42.87        5.79     16.34 o
   0   3   6        8.69        4.14     15.18 o
   1   3   6      108.51      110.50     20.25 o
   2   3   6        8.31        2.67     20.04 o
   3   3   6      124.88      107.04     23.54 o
   4   3   6       43.68       53.15     21.34 o
   5   3   6       49.49       55.67     22.38 o
   6   3   6        0.49        3.66     23.82 o
   7   3   6       64.36       64.46     25.89 o
   8   3   6        0.24        5.92     27.07 o
  -9   4   6        6.23       -9.27     25.71 o
  -8   4   6       35.56      -21.07     27.20 o
  -7   4   6        1.88       -5.11     22.21 o
  -6   4   6        5.97      -20.52     20.52 o
  -5   4   6        1.81      -22.05     22.05 o
  -4   4   6      473.02      471.31     31.02 o
  -3   4   6      243.59      244.24     23.08 o
  -2   4   6       19.25       24.55     16.73 o
  -1   4   6        1.32      -16.79     16.79 o
   0   4   6       31.22       46.49     17.47 o
   1   4   6       66.78       56.29     18.70 o
   2   4   6       12.41       14.48     19.19 o
   3   4   6        3.97       48.15     20.35 o
   4   4   6        3.71      -21.18     21.18 o
   5   4   6       52.40       65.43     22.05 o
   6   4   6        0.00       -7.42     22.85 o
   7   4   6       46.57       25.79     25.35 o
   8   4   6        8.23       38.88     23.25 o
  -9   5   6        0.18      -15.66     25.25 o
  -8   5   6       56.94       51.25     23.91 o
  -7   5   6       60.67       96.06     21.88 o
  -6   5   6      243.38      240.19     26.82 o
  -5   5   6      389.61      368.92     29.59 o
  -4   5   6      191.17      210.90     24.63 o
  -3   5   6      834.27      820.36     45.00 o
  -2   5   6     1224.52     1266.05     69.14 o
  -1   5   6      179.45      203.71     21.16 o
   0   5   6      371.09      405.88     25.64 o
   1   5   6       89.11       93.08     19.48 o
   2   5   6      128.93      132.36     20.39 o
   3   5   6      371.33      401.93     29.01 o
   4   5   6        0.79      -22.33     22.33 o
   5   5   6        0.04       -3.45     21.47 o
   6   5   6        0.04        2.52     22.44 o
   7   5   6       11.36       34.41     24.36 o
   8   5   6        9.19       -4.55     27.86 o
  -9   6   6      143.69      162.12     30.92 o
  -8   6   6        1.06      -23.16     23.60 o
  -7   6   6        2.63       39.67     19.17 o
  -6   6   6       60.72       51.00     24.88 o
  -5   6   6      339.07      340.20     29.70 o
  -4   6   6      120.77      137.46     22.25 o
  -3   6   6      251.86      238.55     27.98 o
  -2   6   6       94.91      118.67     20.39 o
  -1   6   6      182.40      176.70     21.98 o
   0   6   6      636.88      637.55     44.94 o
   1   6   6      315.36      328.06     24.76 o
   2   6   6      217.42      230.82     22.62 o
   3   6   6       37.39       64.42     19.21 o
   4   6   6        1.10       -1.08     21.30 o
   5   6   6        7.87       25.75     21.40 o
   6   6   6        6.55       12.76     23.56 o
   7   6   6        0.50        9.80     24.03 o
  -9   7   6        0.07        8.09     24.71 o
  -8   7   6      245.74      333.95     32.92 o
  -7   7   6       44.15       30.13     25.71 o
  -6   7   6       32.02       -2.63     23.47 o
  -5   7   6       52.02       53.85     22.31 o
  -4   7   6        0.25       33.23     20.60 o
  -3   7   6        4.76       -5.44     21.51 o
  -2   7   6      782.96      852.15     38.67 o
  -1   7   6      273.32      292.53     23.24 o
   0   7   6      136.93      112.15     20.91 o
   1   7   6        7.77       30.07     18.74 o
   2   7   6       46.27       35.24     20.33 o
   3   7   6       87.36       44.50     22.11 o
   4   7   6       10.66      -14.41     22.34 o
   5   7   6       89.14       43.12     24.55 o
   6   7   6       62.88       46.94     24.75 o
   7   7   6        0.39       27.09     22.42 o
  -8   8   6        8.28        3.21     25.83 o
  -7   8   6        1.35      -25.17     25.17 o
  -6   8   6       18.87       37.95     22.44 o
  -5   8   6      166.22      162.51     28.39 o
  -4   8   6       36.22       17.74     22.34 o
  -3   8   6       73.90       65.23     23.82 o
  -2   8   6      233.82      229.22     27.17 o
  -1   8   6      253.25      245.15     23.85 o
   0   8   6      189.15      204.78     24.22 o
   1   8   6        1.03       52.53     18.32 o
   2   8   6        5.10      -20.51     20.51 o
   3   8   6       16.74        3.19     20.83 o
   4   8   6        1.58      -21.34     21.34 o
   5   8   6        6.53       50.40     22.09 o
   6   8   6       27.26       26.70     24.76 o
   7   8   6       25.07       37.85     24.53 o
  -8   9   6        0.97       14.77     22.94 o
  -7   9   6      150.50      126.81     29.59 o
  -6   9   6       26.97       -9.78     23.66 o
  -5   9   6      153.50      156.04     27.01 o
  -4   9   6        8.56       22.02     20.78 o
  -3   9   6      103.98       80.45     22.77 o
  -2   9   6      455.18      482.77     32.86 o
  -1   9   6       29.70       30.61     20.27 o
   0   9   6      381.24      416.65     29.32 o
   1   9   6      264.26      241.37     26.16 o
   2   9   6      151.51      132.05     23.39 o
   3   9   6      108.63       94.90     23.45 o
   4   9   6        9.46       29.39     21.57 o
   5   9   6       23.04      -20.23     24.47 o
   6   9   6       23.78       39.73     22.98 o
   7   9   6       44.96       64.11     25.87 o
  -8  10   6       26.43       25.27     29.92 o
  -7  10   6       19.04       12.43     25.91 o
  -6  10   6       28.98       14.41     22.50 o
  -5  10   6      207.09      247.57     29.24 o
  -4  10   6      403.70      441.60     34.74 o
  -3  10   6      480.63      456.84     37.18 o
  -2  10   6      309.88      359.41     32.03 o
  -1  10   6       41.67       50.40     20.51 o
   0  10   6      200.91      228.91     26.97 o
   1  10   6      105.95      117.72     23.70 o
   2  10   6      271.80      289.63     26.84 o
   3  10   6       77.40      112.09     20.47 o
   4  10   6       79.86      117.92     20.45 o
   5  10   6        5.67        7.82     21.92 o
   6  10   6       10.78       -4.22     25.02 o
   7  10   6        2.76      -18.36     26.78 o
  -7  11   6        0.30       16.03     25.04 o
  -6  11   6      192.08      160.86     29.41 o
  -5  11   6       11.03      -23.70     23.95 o
  -4  11   6        4.07       -5.27     21.76 o
  -3  11   6       48.00        8.83     23.80 o
  -2  11   6       32.37       37.97     21.86 o
  -1  11   6       42.71      -11.81     21.57 o
   0  11   6      657.46      595.03     39.60 o
   1  11   6      509.02      463.68     32.82 o
   2  11   6       57.32       35.14     21.38 o
   3  11   6       21.47       16.63     22.21 o
   4  11   6       16.04       21.42     21.57 o
   5  11   6       90.39       99.72     25.19 o
   6  11   6       40.18       46.47     24.98 o
  -7  12   6        1.03       -3.31     26.16 o
  -6  12   6       92.07       61.71     28.70 o
  -5  12   6        3.89      -13.03     26.18 o
  -4  12   6       49.94       49.43     24.73 o
  -3  12   6        5.77       22.38     22.33 o
  -2  12   6      192.94      221.43     29.90 o
  -1  12   6        1.54       13.48     19.85 o
   0  12   6       20.34       29.26     21.57 o
   1  12   6        4.15       10.30     18.92 o
   2  12   6       16.66       30.73     20.54 o
   3  12   6        0.55       -6.18     21.88 o
   4  12   6       16.98       44.46     20.43 o
   5  12   6        1.87        5.36     22.65 o
   6  12   6        1.11       -1.43     22.83 o
  -7  13   6       53.30       63.35     27.86 o
  -6  13   6       45.90       44.82     26.49 o
  -5  13   6        7.30       25.62     23.02 o
  -4  13   6       84.17      154.67     26.95 o
  -3  13   6      311.92      356.31     31.81 o
  -2  13   6        3.69       32.14     22.00 o
  -1  13   6      443.93      438.35     32.70 o
   0  13   6      120.94      106.40     23.45 o
   1  13   6      107.15       75.94     23.06 o
   2  13   6       16.17       18.98     20.87 o
   3  13   6        1.84       45.79     19.67 o
   4  13   6       22.17       -3.91     23.60 o
   5  13   6       82.42       84.77     25.75 o
  -6  14   6        4.28        0.00     25.44 o
  -5  14   6        0.54      -25.31     25.31 o
  -4  14   6        1.89       31.39     23.58 o
  -3  14   6       30.20      -15.84     27.13 o
  -2  14   6       85.56       88.39     26.72 o
  -1  14   6       59.31       35.53     21.51 o
   0  14   6       76.10       85.41     23.08 o
   1  14   6       14.28        2.40     20.72 o
   2  14   6        9.35      -20.37     20.37 o
   3  14   6        4.55      -20.66     22.44 o
   4  14   6       34.94       23.10     21.55 o
   5  14   6        4.73        2.89     23.25 o
  -5  15   6       38.16        4.92     28.46 o
  -4  15   6        0.08       37.49     22.65 o
  -3  15   6        4.34      -13.55     25.69 o
  -2  15   6        0.07       33.83     23.85 o
  -1  15   6      268.30      235.99     28.33 o
   0  15   6       15.04        4.98     19.90 o
   1  15   6        4.30        8.83     21.90 o
   2  15   6       48.09       51.91     23.95 o
   3  15   6       14.82       32.37     25.15 o
   4  15   6       48.16       18.41     25.77 o
  -5  16   6        3.13      -20.49     26.47 o
  -4  16   6       96.68      163.36     30.15 o
  -3  16   6        1.99      -15.78     24.86 o
  -2  16   6       22.56       26.22     25.89 o
  -1  16   6       15.55       -7.82     22.13 o
   0  16   6        7.23        2.61     21.78 o
   1  16   6        0.39       -3.97     20.66 o
   2  16   6        0.31      -17.68     23.04 o
   3  16   6        0.11      -23.76     23.76 o
  -4  17   6       58.47       83.74     30.24 o
  -3  17   6        0.56       23.16     26.35 o
  -2  17   6       50.52       82.58     26.14 o
  -1  17   6       15.62       38.34     21.90 o
   0  17   6       84.27       75.42     23.80 o
   1  17   6       10.18      -19.46     23.24 o
   2  17   6       10.90      -11.39     25.31 o
  -2  18   6       20.94       45.89     26.18 o
  -1  18   6        2.30        8.64     21.43 o
   0  18   6        3.16       -5.75     25.52 o
   1  18   6        0.72       13.13     22.46 o
  -8   1   7       57.02       62.54     23.04 o
  -7   1   7       11.46       18.45     19.98 o
  -6   1   7     1069.38     1071.09     39.28 o
  -5   1   7      735.25      678.13     43.16 o
  -4   1   7       12.56        2.71     17.52 o
  -3   1   7       55.27       54.92     19.00 o
  -2   1   7      101.88      115.13     19.66 o
  -1   1   7      323.69      342.42     47.83 o
   0   1   7       86.00      128.68     29.25 o
   1   1   7       32.25       30.51     17.70 o
   2   1   7       52.70       63.28     42.83 o
   3   1   7      202.20      172.83     21.85 o
   4   1   7       23.61        7.19     19.38 o
   5   1   7       49.66       58.97     20.83 o
   6   1   7        0.04      -18.32     20.34 o
   7   1   7        6.26       -1.44     23.07 o
  -8   2   7        8.30       -5.46     29.80 o
  -7   2   7       47.57       21.80     29.68 o
  -6   2   7      167.11      156.62     29.62 o
  -5   2   7       41.53       67.96     27.61 o
  -4   2   7        0.92      -25.54     25.54 o
  -3   2   7      101.79      109.17     26.45 o
  -2   2   7       22.37       27.71     24.03 o
  -1   2   7        1.81       -2.38     22.94 o
   0   2   7       32.88       95.90     24.28 o
   1   2   7       19.75       44.32     22.54 o
   2   2   7       64.40       85.06     24.05 o
   3   2   7       15.63       -1.24     24.38 o
   4   2   7       22.85      -23.91     26.64 o
   5   2   7       55.85       52.94     28.29 o
   6   2   7        8.49        3.10     28.77 o
   7   2   7        8.19       45.60     28.50 o
  -8   3   7        7.47      -29.32     29.32 o
  -7   3   7      212.63      258.51     34.50 o
  -6   3   7       39.74       23.47     26.39 o
  -5   3   7      115.00       84.63     31.31 o
  -4   3   7      403.55      441.60     37.00 o
  -3   3   7      251.56      270.55     31.10 o
  -2   3   7        3.93       26.74     20.81 o
  -1   3   7      249.43      257.08     29.78 o
   0   3   7        0.04       20.60     23.16 o
   1   3   7        8.56      -16.11     23.66 o
   2   3   7        6.95       29.61     24.40 o
   3   3   7       39.16        0.00     29.16 o
   4   3   7        4.07       15.90     29.61 o
   5   3   7       14.08       43.55     31.12 o
   6   3   7       41.61       30.32     32.22 o
   7   3   7        2.50       23.84     33.38 o
  -8   4   7       65.84       61.17     33.23 o
  -7   4   7      108.72       73.44     32.70 o
  -6   4   7       31.26       -9.49     31.25 o
  -5   4   7      206.31      190.68     33.48 o
  -4   4   7       10.58       16.73     27.13 o
  -3   4   7      757.42      868.69     44.36 o
  -2   4   7       13.10       -2.59     24.05 o
  -1   4   7       15.41       40.45     22.77 o
   0   4   7       35.35       87.36     24.26 o
   1   4   7        0.49       60.33     20.18 o
   2   4   7       61.95       50.89     28.68 o
   3   4   7       68.01       74.20     27.96 o
   4   4   7       53.94       51.21     27.96 o
   5   4   7        4.90       -3.14     30.24 o
   6   4   7        1.53       -5.11     32.70 o
   7   4   7        1.67      -31.46     34.56 o
  -8   5   7       54.81      -22.52     32.51 o
  -7   5   7       44.23       41.55     28.79 o
  -6   5   7        5.46        0.00     26.37 o
  -5   5   7      140.43       72.09     32.70 o
  -4   5   7       77.74       93.64     26.45 o
  -3   5   7      291.52      362.28     33.83 o
  -2   5   7        3.36       21.07     24.30 o
  -1   5   7        4.08      -23.20     23.20 o
   0   5   7        0.61      -25.42     25.42 o
   1   5   7        3.36        1.28     22.23 o
   2   5   7        7.72        3.99     25.31 o
   3   5   7       57.54       76.85     27.63 o
   4   5   7      107.87       78.79     29.55 o
   5   5   7        7.23       55.86     26.45 o
   6   5   7        0.27      -13.81     29.80 o
  -8   6   7       10.07        5.71     28.95 o
  -7   6   7        0.08       21.12     26.93 o
  -6   6   7      136.01      147.18     30.50 o
  -5   6   7      305.69      339.87     37.31 o
  -4   6   7      180.86      227.34     30.55 o
  -3   6   7      171.86      170.55     30.30 o
  -2   6   7       11.97        9.43     24.51 o
  -1   6   7      192.55      245.36     31.15 o
   0   6   7      219.26      246.31     30.48 o
   1   6   7       13.24        9.16     22.48 o
   2   6   7       54.85      107.21     25.35 o
   3   6   7       32.20       15.68     24.67 o
   4   6   7        4.58       10.61     27.30 o
   5   6   7        6.82        9.74     30.28 o
   6   6   7        3.08       35.05     28.91 o
  -7   7   7      101.89       82.50     32.20 o
  -6   7   7       18.71       -8.35     27.46 o
  -5   7   7        5.39       21.92     23.76 o
  -4   7   7       83.28      126.03     25.98 o
  -3   7   7      144.38      147.81     29.82 o
  -2   7   7      124.73      132.63     29.12 o
  -1   7   7        0.27      -24.67     24.67 o
   0   7   7        1.71        6.58     23.00 o
   1   7   7        3.91        8.05     24.42 o
   2   7   7       23.65       23.64     24.51 o
   3   7   7       22.19       26.26     27.46 o
   4   7   7        6.00       -9.27     28.35 o
   5   7   7        2.64        4.98     26.14 o
   6   7   7       17.67       76.73     29.72 o
  -7   8   7       21.89        3.66     30.24 o
  -6   8   7       23.72       71.76     29.61 o
  -5   8   7       14.63       40.12     22.98 o
  -4   8   7       25.46       33.50     27.05 o
  -3   8   7        2.14       33.61     23.72 o
  -2   8   7       82.01      106.67     29.64 o
  -1   8   7       32.05       52.69     23.97 o
   0   8   7       86.73      105.72     28.00 o
   1   8   7       11.82       33.15     22.69 o
   2   8   7        2.05        2.87     22.50 o
   3   8   7        5.96       17.97     24.03 o
   4   8   7        3.06        6.35     26.51 o
   5   8   7        0.03      -18.63     27.57 o
   6   8   7       10.65        7.28     29.47 o
  -7   9   7       26.77       56.29     27.20 o
  -6   9   7      113.67      110.41     31.68 o
  -5   9   7       74.31       56.09     28.21 o
  -4   9   7        9.12      -27.98     27.98 o
  -3   9   7       33.51       40.68     25.69 o
  -2   9   7      230.13      240.64     32.43 o
  -1   9   7       38.58       97.61     24.78 o
   0   9   7      260.82      228.05     30.50 o
   1   9   7        9.41      -17.10     24.44 o
   2   9   7        3.51       -5.89     24.80 o
   3   9   7        8.72      -12.31     26.02 o
   4   9   7       52.49       73.27     26.00 o
   5   9   7        0.49      -29.78     29.78 o
  -7  10   7        1.84      -28.87     28.87 o
  -6  10   7        0.09       12.62     27.61 o
  -5  10   7       63.63       69.67     29.95 o
  -4  10   7       11.12        3.23     28.10 o
  -3  10   7        2.81       10.90     25.93 o
  -2  10   7       65.38       75.90     27.90 o
  -1  10   7      106.22      126.98     29.30 o
   0  10   7       16.81       18.82     24.61 o
   1  10   7       27.66       32.41     24.90 o
   2  10   7       71.42       77.55     27.24 o
   3  10   7        1.62       -7.94     26.99 o
   4  10   7       44.13       41.88     28.77 o
   5  10   7       60.25       89.16     29.43 o
  -6  11   7       35.02       94.66     31.97 o
  -5  11   7       19.89       57.87     24.51 o
  -4  11   7       31.95       43.49     28.48 o
  -3  11   7       99.00      145.10     28.73 o
  -2  11   7        1.00        3.16     25.37 o
  -1  11   7      204.07      266.33     31.68 o
   0  11   7       65.37       84.07     26.88 o
   1  11   7        0.84       29.01     25.11 o
   2  11   7        5.47        9.45     27.53 o
   3  11   7        2.40       47.57     26.00 o
   4  11   7        1.17       19.01     27.69 o
   5  11   7       32.35       44.05     33.36 o
  -6  12   7       64.39       86.20     31.31 o
  -5  12   7       48.58       56.21     29.20 o
  -4  12   7       24.00       51.97     27.49 o
  -3  12   7       21.30      -23.41     28.27 o
  -2  12   7      136.84      124.17     35.49 o
  -1  12   7       96.84       34.19     30.40 o
   0  12   7        1.72       17.16     23.82 o
   1  12   7        5.77      -17.43     28.06 o
   2  12   7        7.37       22.85     26.58 o
   3  12   7        0.21       -5.09     28.37 o
   4  12   7        0.05        7.14     27.53 o
  -5  13   7        1.59      -15.03     30.38 o
  -4  13   7        1.12      -29.97     29.97 o
  -3  13   7       32.62       -3.47     29.06 o
  -2  13   7      112.92       95.17     33.65 o
  -1  13   7       15.56      -21.03     26.82 o
   0  13   7       17.12       35.69     27.13 o
   1  13   7        0.53       -4.94     27.22 o
   2  13   7        1.85       -3.39     28.97 o
   3  13   7        9.80       29.92     27.90 o
   4  13   7        4.89      -14.77     30.57 o
  -4  14   7       88.83       82.14     34.02 o
  -3  14   7       95.47      124.71     33.85 o
  -2  14   7      155.25      164.54     39.15 o
  -1  14   7        2.68       37.06     24.98 o
   0  14   7      154.74      187.55     31.39 o
   1  14   7      213.30      243.54     36.32 o
   2  14   7       84.16      140.84     30.59 o
   3  14   7       20.10      -29.24     30.15 o
  -3  15   7       29.10       56.46     28.04 o
  -2  15   7        0.62      -14.75     29.14 o
  -1  15   7        0.02       54.49     25.87 o
   0  15   7       16.14       22.91     26.64 o
   1  15   7       13.33       58.98     28.19 o
   2  15   7        5.06      -29.74     29.74 o
  -2  16   7       37.96      -32.70     32.70 o
  -1  16   7        8.67       -1.84     29.76 o
   0  16   7       19.19       14.72     27.53 o
  -7   0   8      218.43      233.07     37.02 o
  -6   0   8       36.43       22.85     32.26 o
  -5   0   8      729.86      686.04     49.88 o
  -4   0   8      419.23      403.83     38.96 o
  -3   0   8        1.95        0.00     25.25 o
  -2   0   8        8.61       13.34     23.37 o
  -1   0   8       54.89        3.00     29.08 o
   0   0   8       64.60       69.47     29.53 o
   1   0   8      123.03      160.19     32.53 o
   2   0   8        7.73      -11.15     30.94 o
   3   0   8        1.50      -20.00     32.66 o
   4   0   8        7.96      -22.91     34.78 o
   5   0   8      190.65      257.58     39.85 o
  -7   1   8       10.80       -7.13     22.22 o
  -6   1   8       11.09       15.67     20.30 o
  -5   1   8       92.46       95.51     22.78 o
  -4   1   8       18.20       20.04     19.78 o
  -3   1   8        7.27        2.86     18.70 o
  -2   1   8       22.95       55.08     17.66 o
  -1   1   8        2.21        5.41     20.33 o
   0   1   8      129.89       97.90     31.76 o
   1   1   8       27.18        2.64     28.54 o
   2   1   8        0.13      -21.42     21.42 o
   3   1   8       33.20       -4.24     23.59 o
   4   1   8       54.52       55.50     30.02 o
   5   1   8       62.64       42.34     27.33 o
  -7   2   8        0.19       -9.45     31.79 o
  -6   2   8        0.15       31.83     29.39 o
  -5   2   8       48.99      100.09     28.31 o
  -4   2   8       18.24       15.88     25.09 o
  -3   2   8      156.75      177.42     29.33 o
  -2   2   8       81.06       76.13     29.14 o
  -1   2   8       17.40       27.24     26.24 o
   0   2   8      123.14      159.72     30.84 o
   1   2   8       99.37      114.78     30.24 o
   2   2   8        0.06        3.21     29.74 o
   3   2   8       10.86       26.84     29.53 o
   4   2   8       46.83       35.47     34.85 o
   5   2   8        2.61       11.35     36.77 o
  -7   3   8        8.43       11.42     30.21 o
  -6   3   8      112.41       80.18     31.00 o
  -5   3   8       35.30        3.37     28.91 o
  -4   3   8        1.86        1.61     26.93 o
  -3   3   8       71.77      120.34     27.77 o
  -2   3   8       38.54       31.62     25.67 o
  -1   3   8        3.15       15.28     26.89 o
   0   3   8       64.81      101.32     27.90 o
   1   3   8       33.36       17.21     29.43 o
   2   3   8       51.51        0.00     29.39 o
   3   3   8       17.14       15.22     32.76 o
   4   3   8        1.84      -37.25     37.25 o
   5   3   8        2.41      -37.76     37.76 o
  -7   4   8        8.52      -15.37     32.84 o
  -6   4   8       52.18      131.39     29.30 o
  -5   4   8       20.31       13.59     30.98 o
  -4   4   8        1.53       14.58     26.16 o
  -3   4   8        7.89       10.94     25.69 o
  -2   4   8       35.07       41.16     26.53 o
  -1   4   8      247.43      194.90     34.12 o
   0   4   8       23.89      -18.65     29.95 o
   1   4   8        0.11      -11.09     27.92 o
   2   4   8        0.94      -29.90     29.90 o
   3   4   8        7.90       -3.43     31.54 o
   4   4   8        0.95       -1.80     35.09 o
   5   4   8        8.45       26.91     35.96 o
  -6   5   8       14.10        1.82     29.66 o
  -5   5   8       23.96       18.96     28.91 o
  -4   5   8        3.75        9.86     23.84 o
  -3   5   8      291.41      323.41     36.61 o
  -2   5   8       35.56       52.67     29.04 o
  -1   5   8      108.74      142.97     28.33 o
   0   5   8        0.18       -1.59     25.62 o
   1   5   8        1.34        9.64     25.52 o
   2   5   8       16.60       36.52     26.57 o
   3   5   8       17.12       31.21     34.50 o
   4   5   8       79.34       10.98     36.40 o
   5   5   8        1.88       -1.96     34.64 o
  -6   6   8      111.75      105.55     36.98 o
  -5   6   8        2.26       17.52     27.67 o
  -4   6   8       20.44       11.71     29.61 o
  -3   6   8        1.82       14.52     28.37 o
  -2   6   8       31.60       74.16     25.02 o
  -1   6   8       18.84      -22.42     28.46 o
   0   6   8        1.13      -19.30     27.30 o
   1   6   8        0.00      -26.29     26.29 o
   2   6   8       16.37       20.27     28.39 o
   3   6   8        0.08      -21.16     30.24 o
   4   6   8        7.07      -29.74     33.56 o
   5   6   8        6.28       -1.97     35.16 o
  -6   7   8       42.77       22.62     33.32 o
  -5   7   8       14.62        8.93     29.59 o
  -4   7   8       14.14       18.76     27.69 o
  -3   7   8      204.80      219.24     35.69 o
  -2   7   8      104.50      128.97     30.67 o
  -1   7   8      103.39       85.08     31.99 o
   0   7   8        2.58       36.15     25.35 o
   1   7   8        8.49       53.54     26.00 o
   2   7   8       50.20       50.01     29.84 o
   3   7   8        0.14      -30.57     30.57 o
   4   7   8       12.38      -34.08     34.41 o
  -6   8   8      158.61      151.98     37.76 o
  -5   8   8       56.21       74.80     30.59 o
  -4   8   8      238.52      273.98     34.78 o
  -3   8   8       67.08       79.31     29.20 o
  -2   8   8       47.64       31.37     26.26 o
  -1   8   8       14.03      -23.47     28.66 o
   0   8   8       85.72       97.65     31.06 o
   1   8   8       26.70       18.84     29.64 o
   2   8   8        5.86       10.59     28.02 o
   3   8   8        0.02        7.36     30.09 o
   4   8   8        2.59       25.13     33.54 o
  -5   9   8        3.94       -1.86     29.61 o
  -4   9   8       35.25       44.75     31.37 o
  -3   9   8       10.96       24.24     24.51 o
  -2   9   8        2.22       -8.48     28.83 o
  -1   9   8       36.69      110.21     26.22 o
   0   9   8       44.27       57.08     31.25 o
   1   9   8        0.96       -8.79     29.59 o
   2   9   8        6.91      -28.77     28.77 o
   3   9   8        1.31       50.85     29.01 o
   4   9   8       23.09       61.30     32.53 o
  -5  10   8       35.05       40.25     33.01 o
  -4  10   8        0.98        5.52     30.38 o
  -3  10   8       12.71      -26.72     28.77 o
  -2  10   8       26.40      -10.48     32.28 o
  -1  10   8        6.57       54.97     27.17 o
   0  10   8       36.67       85.43     28.25 o
   1  10   8       63.86       92.28     30.53 o
   2  10   8       40.97       13.03     31.29 o
   3  10   8        0.86       -1.94     30.65 o
  -4  11   8       32.47       11.35     32.45 o
  -3  11   8        0.35        5.50     29.32 o
  -2  11   8       67.87       55.80     30.59 o
  -1  11   8        2.19        0.00     27.61 o
   0  11   8       12.80      -12.86     29.10 o
   1  11   8       39.41       31.70     31.29 o
   2  11   8        0.75      -30.26     30.26 o
  -3  12   8       54.90       22.73     29.70 o
  -2  12   8       45.82       92.96     31.00 o
  -1  12   8       22.86        9.45     29.18 o
   0  12   8       13.43      -20.87     30.53 o
   1  12   8       14.01        5.77     31.10 o
   2  12   8        8.29      -34.23     34.23 o
  -2  13   8       78.75       38.47     34.72 o
  -1  13   8        0.01        3.91     28.44 o
   0  13   8        0.06       -7.84     30.52 o
  -5   1   9       35.01       34.07     23.28 o
  -4   1   9       48.01       58.04     39.96 o
  -3   1   9       28.18       70.41     20.23 o
  -2   1   9       40.01       38.76     20.79 o
  -1   1   9       11.59       22.62     19.69 o
   0   1   9        6.54        3.44     21.81 o
   1   1   9        1.26      -27.29     33.65 o
   2   1   9       17.21        6.10     24.45 o
   3   1   9        7.19      -24.48     24.48 o
  -5   2   9        4.01        3.80     30.63 o
  -4   2   9        1.18       -1.82     28.19 o
  -3   2   9        1.07      -14.15     30.57 o
  -2   2   9        5.85       15.63     26.74 o
  -1   2   9        9.33       53.92     29.88 o
   0   2   9        1.39      -19.23     31.21 o
   1   2   9        0.02      -14.23     31.93 o
   2   2   9       29.05        9.16     32.59 o
   3   2   9        0.02       36.19     34.33 o
  -5   3   9       23.56       26.78     30.13 o
  -4   3   9       19.32       -3.68     31.75 o
  -3   3   9        4.89      -10.71     26.57 o
  -2   3   9       37.45       17.50     30.50 o
  -1   3   9        4.96      -12.28     28.73 o
   0   3   9        2.97      -31.14     31.14 o
   1   3   9        9.00       28.68     31.54 o
   2   3   9        5.62       47.96     31.41 o
   3   3   9        0.01      -13.42     36.32 o
  -4   4   9       62.84       -3.72     31.37 o
  -3   4   9      127.04       88.24     36.15 o
  -2   4   9        7.42      -30.81     30.81 o
  -1   4   9      133.42      109.77     34.52 o
   0   4   9       10.31       -3.56     30.75 o
   1   4   9        1.86      -25.35     33.09 o
   2   4   9        7.99       -9.31     32.97 o
  -4   5   9       17.37       56.36     30.86 o
  -3   5   9        7.79       -7.30     28.73 o
  -2   5   9       60.59       93.13     29.95 o
  -1   5   9       22.49       78.94     28.58 o
   0   5   9       17.35      -27.42     27.42 o
   1   5   9       16.21       51.35     31.68 o
   2   5   9       11.36       -5.65     34.08 o
  -4   6   9        1.31        3.81     29.26 o
  -3   6   9       31.64        3.70     30.88 o
  -2   6   9        1.61       -3.64     29.78 o
  -1   6   9       93.18      135.54     33.57 o
   0   6   9       44.08       90.81     29.28 o
   1   6   9       16.36      -11.08     31.66 o
   2   6   9        0.23        0.00     32.22 o
  -3   7   9        0.05        3.78     28.23 o
  -2   7   9       21.45       16.67     32.55 o
  -1   7   9        4.45       38.65     28.71 o
   0   7   9        6.47        9.26     29.64 o
   1   7   9       37.52       88.33     28.71 o
  -2   8   9       12.13       32.14     27.32 o
  -1   8   9        6.36      -31.04     31.04 o
   0   8   9       26.78       52.84     29.49 o
 
